# Supplementary material for: Relationships Among Arsenic-Related Traits, Including Rice Grain Arsenic Concentration and Straighthead Resistance, as Revealed by Genome-Wide Association
Source: Front Genet. 2022 Mar 14;12:787767. doi: 10.3389/fgene.2021.787767 (PMC8974240; doi:10.3389/fgene.2021.787767)
Supplement: Supplementary file 1 [file Table2.xlsx]

## Sheet: Suppl Table S2 All signif SNPs 
Supplementary Table S2: List of the trait-associated SNPs identified by GWA for all arsenic-related traits in the Rice Minicore study. QTL are indicated in column A. Trait abbreviations are: As_grain, arsenic concentration in grains grown flooded; Ca_grain, calcium in grains grown flooded; Cu_grain, copper in grains grown flooded; DHD days to heading in either MSMA-treated or Native soil (untreat…
QTL	Trait	Environment: AR, TX, MSMA, or Native soil, and year(s)	Panel (subpopulation)	Chr.	Start of SNP-associated region	End of SNP-associated region	Peak SNP	Length of SNP Association	1 or >1 associated SNP in region	-log10(p) (min. 5.0)	Effect of most common allele	most common allele	Alternate allele	# having common allele	# having alt. allele (min. 3)	% having alt. allele (minimum 4.35%)
	StHD	MSMA_2015	RMC_all	1	719250	819250	769250	100000	1	5.2	2.72	G	A	84	5	0.0562
	StHD	MSMA_2015	AUS	1	719250	819250	769250	100000	1	6.1	2.93	G	A	51	5	0.0893
	StHD	MSMA_2yr_Lsmean	IND	1	1683137	1783137	1733137	100000	1	6.56	3.36544	C	T	17	3	0.15
	StHD	MSMA_2015	IND	1	1683137	1927016	1877003	243879	> 1	5.77	1.38	G	A	19	14	0.4242
	StHD	MSMA_2015	IND	1	2046163	2306827	2096163	260664	> 1	6.05	3.27574	C	T	27	4	0.129
	StHD	MSMA_2yr_Lsmean	IND	1	2048222	2226072	2098222	177850	> 1	6.14	2.39	T	C	30	5	0.1429
	StHD	MSMA_2016	TEJ	1	2051591	2156941	2101591	105350	> 1	5.32	2.05	T	C	9	7	0.4375
	StHD	MSMA_2015	TEJ	1	2882911	2982911	2932911	100000	1	5.64	3.14	C	A	9	4	0.3077
qStHD1-1	StHD	MSMA_2yr_Lsmean	indica	1	5085464	5185464	5135464	100000	1	5.03	2.58943	C	G	36	3	0.0769
qStHD1-1	StHD	MSMA_2yr_Lsmean	indica	1	5400041	5500041	5450041	100000	1	5.88	3.50866	C	T	38	3	0.05
qStHD1-1	StHD	MSMA_2yr_Lsmean	RMC_all	1	5733882	5990808	5783885	256926	> 1	5.18	1.48	T	C	61	17	0.2179
qStHD1-1	StHD	MSMA_2yr_Lsmean	indica	1	5733882	5843646	5783885	109764	> 1	6.81	3.14	T	C	29	8	0.2162
qStHD1-1	StHD	MSMA_2015	AUS	1	5733882	5874085	5783885	140203	> 1	6.78	3.35	T	C	29	8	0.2162
qStHD1-1	StHD	MSMA_2yr_Lsmean	RMC_all	1	6472188	6572188	6522188	100000	1	5.35	2.02739	T	G	69	32	0.3168
qStHD1-1	StHD	MSMA_2yr_Lsmean	indica	1	6472188	6572188	6522188	100000	1	5.5	2.14138	G	T	30	20	0.4
qStHD1-1	StHD	MSMA_2015	AUS	1	6495685	6784389	6545685	288704	> 1	5.76	2.85	T	C	34	15	0.3061
qStHD1-1	StHD	MSMA_2015	IND	1	6495685	6595685	6545685	100000	1	6.78	3.57	T	C	32	3	0.0857
qStHD1-1	StHD	MSMA_2yr_Lsmean	RMC_all	1	6949182	7049182	6999182	100000	1	5.27	3.16	G	A	64	7	0.0986
	StHD	MSMA_2yr_Lsmean	indica	1	8808147	8908147	8858147	100000	1	5.13	2.75	G	A	23	10	0.303
	StHD	MSMA_2yr_Lsmean	RMC_all	1	8808147	8908147	8858147	100000	1	5.14	2.77	G	A	70	10	0.125
qStHD1-2	StHD	MSMA_2yr_Lsmean	RMC_all	1	9323012	9423012	9373012	100000	1	5.12	-1.99	G	T	69	44	0.3894
qStHD1-2	StHD	MSMA_2yr_Lsmean	indica	1	9323012	9809244	9759235	486232	> 1	7.28	2.78121	A	T	21	14	0.4
qStHD1-2	StHD	MSMA_2yr_Lsmean	RMC_all	1	9577750	9809244	9759244	231494	> 1	5.52	2.25822	C	T	60	15	0.2
qStHD1-2	StHD	MSMA_2yr_Lsmean	IND	1	10014606	10202956	10152956	188350	> 1	6.78	3.17	G	A	33	4	0.1081
qStHD1-2	StHD	MSMA_2015	IND	1	10102956	10202956	10152956	100000	1	5.45	3.38	G	A	33	4	0.1081
	StHD	MSMA_2016	IND	1	10635085	10735085	10685085	100000	1	5	2.63473	A	C	20	5	0.2
	StHD	MSMA_2yr_Lsmean	RMC_all	1	12165163	12265163	12215163	100000	1	5.04	1.75	T	G	50	22	0.3056
	StHD	MSMA_2015	AUS	1	13468285	13568285	13518285	100000	1	5.09	2.53	G	C	38	6	0.1364
	StHD	MSMA_2yr_Lsmean	indica	1	16413135	16513135	16463135	100000	1	6.32	2.45	G	C	38	6	0.1364
	StHD	MSMA_2yr_Lsmean	indica	1	17110472	17210472	17160472	100000	1	6.95	2.15408	C	T	34	8	0.1905
	StHD	MSMA_2yr_Lsmean	indica	1	17636084	17736084	17686084	100000	1	5.27	1.81892	C	T	38	7	0.1556
	StHD	MSMA_2yr_Lsmean	TRJ	1	17903478	18003478	17953478	100000	1	5.14	-1.83	A	G	9	4	0.3077
	StHD	MSMA_2016	indica	1	18884794	19038396	18988396	153602	> 1	5.34	-1.58671	T	A	34	20	0.3704
	StHD	MSMA_2016	RMC_all	1	18938396	19038396	18988396	100000	1	5.13	-1.65426	T	A	87	20	0.1869
	StHD	MSMA_2016	indica	1	19409380	19509380	19459380	100000	1	5.22	2.06757	C	T	44	7	0.1373
	StHD	MSMA_2015	AUS	1	20791157	20891157	20841157	100000	1	5.03	3.06	T	A	30	4	0.1176
	StHD	MSMA_2015	IND	1	20791157	20891157	20841157	100000	1	5.29	3.75	T	A	23	3	0.1154
qStHD1-3	StHD	MSMA_2015	RMC_all	1	22692755	22792755	22742755	100000	1	5.13	2.08	T	C	76	8	0.0952
qStHD1-3	StHD	MSMA_2yr_Lsmean	RMC_all	1	23345696	23493546	23395696	147850	> 1	5.57	1.74974	C	G	67	11	0.141
qStHD1-3	StHD	MSMA_2yr_Lsmean	japonica	1	23356852	23498033	23406852	141181	> 1	5.73	1.77652	A	G	34	11	0.2444
qStHD1-3	StHD	MSMA_2yr_Lsmean	indica	1	23675433	23775433	23725433	100000	1	5.03	2.3963	A	T	34	5	0.1282
qStHD1-3	StHD	MSMA_2015	AUS	1	23675433	23775433	23725433	100000	1	5.9	3.05783	A	T	34	5	0.1282
qStHD1-3	StHD	MSMA_2016	RMC_all	1	24517484	24617484	24567484	100000	1	5.29	2.20616	C	T	95	8	0.0777
	StHD	MSMA_2yr_Lsmean	TRJ	1	26777829	26877829	26827829	100000	1	5.26	-1.94399	T	C	15	5	0.25
	StHD	MSMA_2yr_Lsmean	indica	1	27359539	27459539	27409539	100000	1	5.12	2.6	G	A	26	5	0.1613
	StHD	MSMA_2yr_Lsmean	RMC_all	1	30176421	30289007	30239007	112586	> 1	5.35	1.61	C	A	60	35	0.3684
	StHD	MSMA_2015	RMC_all	1	30027466	30289007	30239007	261541	> 1	5.54	1.89	C	A	60	34	0.3617
	StHD	MSMA_2yr_Lsmean	indica	1	30458035	30558035	30508035	100000	1	6.18	2.98227	A	C	29	15	0.3409
	StHD	MSMA_2016	indica	1	30736405	30836405	30786405	100000	1	5.12	1.76	G	A	27	8	0.2286
qStHD1-4	StHD	MSMA_2015	RMC_all	1	31581270	31873384	31631270	292114	> 1	5.41	2.30605	C	T	67	12	0.1519
qStHD1-4	StHD	MSMA_2yr_Lsmean	RMC_all	1	31548297	31770607	31665269	222310	> 1	5.52	2.15	T	C	60	18	0.2308
qStHD1-4	StHD	MSMA_2015	RMC_all	1	32089453	32534434	32365972	444981	> 1	5.8	1.91	C	A	82	17	0.1717
qStHD1-4	StHD	MSMA_2yr_Lsmean	RMC_all	1	32608417	32708417	32658417	100000	1	5.88	1.9845	C	T	60	12	0.1667
qStHD1-4	StHD	MSMA_2yr_Lsmean	indica	1	32929445	33829560	33222529	900115	> 1	9.33	3.08	T	C	48	4	0.0588
qStHD1-4	StHD	MSMA_2016	indica	1	33104071	33789954	33243405	685883	> 1	6.54	-2.4011	T	C	16	10	0.3846
qStHD1-4	StHD	MSMA_2015	AUS	1	33018633	35378105	33277229	2359472	> 1	10.92	3.76	C	A	46	3	0.0612
qStHD1-4	StHD	MSMA_2016	IND	1	33376466	33476466	33426466	100000	1	5.41	2.44	T	C	15	3	0.1667
qStHD1-4	StHD	MSMA_2015	RMC_all	1	33405832	33505832	33455832	100000	1	5.1	3.11	T	G	49	47	0.4896
qStHD1-4	StHD	MSMA_2yr_Lsmean	RMC_all	1	33662030	33762030	33712030	100000	1	5.43	2.19	T	A	44	44	0.5
qStHD1-4	StHD	MSMA_2015	RMC_all	1	33662030	33762030	33712030	100000	1	5.47	2.68	T	A	44	44	0.5
qStHD1-4	StHD	MSMA_2015	RMC_all	1	34280147	34675182	34522127	395035	> 1	7.02	2.04	C	A	55	30	0.3529
qStHD1-4	StHD	MSMA_2yr_Lsmean	RMC_all	1	34472127	34713114	34522806	240987	> 1	5.37	1.42	G	A	52	27	0.3418
	StHD	MSMA_2yr_Lsmean	RMC_all	1	36616890	36716890	36666890	100000	1	5.11	1.90016	A	G	85	8	0.086
	StHD	MSMA_2yr_Lsmean	indica	1	39011175	39111177	39061175	100002	> 1	5.19	2.1	C	A	33	7	0.175
	StHD	MSMA_2yr_Lsmean	RMC_all	1	40300309	40400309	40350309	100000	1	5.02	2.41	G	A	67	6	0.0822
	StHD	MSMA_2015	RMC_all	1	40299164	40400480	40350309	101316	> 1	5.61	3.12	G	A	68	6	0.0811
	StHD	MSMA_2015	AUS	1	41033838	41133838	41083838	100000	1	5.15	2.27	G	A	53	6	0.1017
	StHD	MSMA_2yr_Lsmean	RMC_all	1	42407606	42507606	42457606	100000	1	5.58	2	T	A	80	7	0.0805
	StHD	MSMA_2015	RMC_all	1	42484336	42584336	42534336	100000	1	5.22	1.65063	C	G	39	37	0.4868
	StHD	MSMA_2015	japonica	1	42480000	42584336	42534336	104336	> 1	8.45	3.23271	C	G	28	5	0.1515
	StHD	MSMA_2yr_Lsmean	japonica	1	42484336	42584336	42534336	100000	1	6.37	2.61985	C	G	28	4	0.125
	StHD	MSMA_2yr_Lsmean	indica	1	43093950	43193950	43143950	100000	1	6.47	2.34	T	C	36	4	0.1
	StHD	MSMA_2015	AUS	1	43093950	43193950	43143950	100000	1	6.39	2.85	T	C	36	4	0.1
qStHD2-1	StHD	MSMA_2yr_Lsmean	RMC_all	2	3723340	3924056	3773340	200716	> 1	6.16	2.23	G	A	104	6	0.0545
qStHD2-1	StHD	MSMA_2015	RMC_all	2	3832155	3932155	3882155	100000	1	5.13	2.80845	C	T	68	4	0.0556
qStHD2-1	StHD	MSMA_2015	RMC_all	2	4746184	4846184	4796184	100000	1	5.71	3.06	G	A	58	11	0.1594
	StHD	MSMA_2015	AUS	2	5882944	5982944	5932944	100000	1	5.16	1.34006	A	G	30	25	0.4545
	StHD	MSMA_2yr_Lsmean	indica	2	8120027	8220027	8170027	100000	1	5.12	1.83195	C	T	35	8	0.186
	StHD	MSMA_2yr_Lsmean	IND	2	8120027	8220027	8170027	100000	1	5.24	2.4681	C	T	26	4	0.1333
	StHD	MSMA_2015	TRJ	2	8639412	8739412	8689412	100000	1	5.27	-1.48	A	G	6	3	0.3333
	StHD	MSMA_2yr_Lsmean	indica	2	10640141	10740141	10690141	100000	1	5.22	2.45553	C	T	31	3	0.0882
	StHD	MSMA_2015	RMC_all	2	10640141	10740141	10690141	100000	1	5.04	3.49262	C	T	69	3	0.0417
	StHD	MSMA_2015	AUS	2	10640141	10740141	10690141	100000	1	6.85	3.34065	C	T	31	3	0.0882
	StHD	MSMA_2015	IND	2	10640141	10740141	10690141	100000	1	5.23	3.41344	C	T	21	3	0.125
	StHD	MSMA_2015	RMC_all	2	10995108	11095113	11045113	100005	> 1	5.71	2.89	T	C	70	5	0.0667
	StHD	MSMA_2yr_Lsmean	indica	2	12077976	12234927	12127976	156951	> 1	5.75	2.86939	C	T	38	3	0.0732
	StHD	MSMA_2015	AUS	2	12134927	12234927	12184927	100000	1	6.19	3.66298	A	C	42	3	0.0667
	StHD	MSMA_2016	indica	2	13086699	13186699	13136699	100000	1	5.87	3.46404	C	T	18	12	0.4
	StHD	MSMA_2015	AUS	2	13121169	13221169	13171169	100000	1	5.75	3.04	G	A	37	3	0.075
	StHD	MSMA_2yr_Lsmean	indica	2	16567024	16667024	16617024	100000	1	6.21	2.59	T	C	45	5	0.1
	StHD	MSMA_2015	AUS	2	16567024	16667024	16617024	100000	1	5.42	2.75	T	C	45	5	0.1
	StHD	MSMA_2016	indica	2	16567024	16667024	16617024	100000	1	6.35	2.6	T	C	43	5	0.1042
	StHD	MSMA_2016	IND	2	16567024	16667024	16617024	100000	1	5	2.53	T	C	30	5	0.1429
qStHD2-2	StHD	MSMA_2yr_Lsmean	japonica	2	18576987	18676987	18626987	100000	1	5.98	2.69	G	A	33	6	0.1081
qStHD2-2	StHD	MSMA_2015	japonica	2	18576987	18676987	18626987	100000	1	5.85	3.33	G	A	34	4	0.1053
qStHD2-2	StHD	MSMA_2yr_Lsmean	indica	2	19356191	19456191	19406191	100000	1	5.09	2.63	G	C	30	6	0.1176
qStHD2-2	StHD	MSMA_2015	IND	2	19356191	19456191	19406191	100000	1	5.5	4.01	G	C	16	3	0.1579
qStHD2-2	StHD	MSMA_2015	AUS	2	19362303	19462303	19412303	100000	1	5.05	2.15728	A	T	33	5	0.1316
qStHD2-2	StHD	MSMA_2015	RMC_all	2	19363019	19463028	19413028	100009	> 1	6.78	1.69	C	A	41	18	0.3051
qStHD2-2	StHD	MSMA_2015	japonica	2	19363028	19463028	19413028	100000	1	5.18	2.02	C	A	11	10	0.4762
qStHD2-2	StHD	MSMA_2015	IND	2	19969547	20069547	20019547	100000	1	5.08	2.70276	C	T	35	5	0.125
	StHD	MSMA_2yr_Lsmean	indica	2	22312499	22412499	22362499	100000	1	5.45	1.90039	A	G	46	5	0.098
	StHD	MSMA_2015	AUS	2	23939850	24039850	23989850	100000	1	5.16	2.62	T	G	37	3	0.075
	StHD	MSMA_2yr_Lsmean	RMC_all	2	24186948	24286948	24236948	100000	1	5.22	2.34975	G	T	103	5	0.0463
	StHD	MSMA_2yr_Lsmean	indica	2	24186948	24286948	24236948	100000	1	5.02	2.30903	G	T	50	5	0.0909
	StHD	MSMA_2yr_Lsmean	indica	2	24445292	24545292	24495292	100000	1	5.36	1.53	G	A	45	11	0.1964
	StHD	MSMA_2015	RMC_all	2	24734088	24834088	24784088	100000	1	5.06	-1.51814	G	C	70	39	0.3578
	StHD	MSMA_2015	japonica	2	24822406	24922406	24872406	100000	1	6.14	2.53	T	G	31	9	0.225
	StHD	MSMA_2015	AUS	2	25252259	25352261	25302259	100002	> 1	8.62	3.62761	A	T	36	3	0.0769
	StHD	MSMA_2015	IND	2	25252259	25352261	25302259	100002	> 1	5.84	3.64036	A	T	21	3	0.125
	StHD	MSMA_2yr_Lsmean	indica	2	25252259	25352261	25302259	100002	> 1	5.63	2.4182	A	T	36	3	0.0769
qStHD2-3	StHD	MSMA_2015	AUS	2	28747996	28847996	28797996	100000	1	5.4	2.31	G	A	50	7	0.1228
qStHD2-3	StHD	MSMA_2yr_Lsmean	indica	2	28747996	28943665	28893665	195669	> 1	5.72	1.99359	C	T	38	8	0.1739
qStHD2-3	StHD	MSMA_2016	RMC_all	2	28809329	29027680	28903686	218351	> 1	5.21	1.94483	A	G	73	40	0.354
qStHD2-3	StHD	MSMA_2yr_Lsmean	indica	2	29186156	29474023	29236156	287867	> 1	5.96	2.09523	A	C	46	7	0.1321
qStHD2-3	StHD	MSMA_2015	AUS	2	29186156	29286156	29236156	100000	1	5.75	2.40567	A	C	46	7	0.1321
	StHD	MSMA_2015	AUS	2	35065229	35165229	35115229	100000	1	5.06	3.04	G	A	39	3	0.0714
	StHD	MSMA_2016	indica	3	2410234	2510274	2460264	100040	> 1	7.03	2.94	T	A	46	4	0.08
	StHD	MSMA_2yr_Lsmean	indica	3	2410264	2510264	2460264	100000	1	5.25	2.37	T	A	48	4	0.0769
	StHD	MSMA_2015	TRJ	3	2736095	2836095	2786095	100000	1	5.01	2.78947	A	G	19	4	0.1739
	StHD	MSMA_2015	RMC_all	3	2970531	3070531	3020531	100000	1	5.8	-2.48062	T	A	76	20	0.2083
	StHD	MSMA_2yr_Lsmean	RMC_all	3	6280232	6380232	6330232	100000	1	7.1	-2.48245	G	A	39	35	0.473
	StHD	MSMA_2016	RMC_all	3	6280232	6380232	6330232	100000	1	5.11	-2.65555	G	A	38	34	0.4722
	StHD	MSMA_2yr_Lsmean	indica	3	6280232	6462235	6330232	182003	> 1	6.96	2.31871	A	G	33	6	0.1538
	StHD	MSMA_2yr_Lsmean	IND	3	6280232	6380232	6330232	100000	1	5.24	2.46719	A	G	23	5	0.1786
shadow peak, alleles match at 13.1	StHD	MSMA_2yr_Lsmean	IND	3	9386304	9486304	9436304	100000	1	5.04	2.96	T	C	19	3	0.1364
	StHD	MSMA_2yr_Lsmean	japonica	3	11558269	11658269	11608269	100000	1	6.35	2.09045	C	T	31	9	0.225
	StHD	MSMA_2yr_Lsmean	RMC_all	3	11558269	11658269	11608269	100000	1	7.85	2.11926	C	T	93	9	0.0882
	StHD	MSMA_2015	RMC_all	3	11558269	11658269	11608269	100000	1	6.95	2.3789	C	T	94	8	0.0784
	StHD	MSMA_2yr_Lsmean	TEJ	3	11558269	11687474	11608269	129205	> 1	5.77	2.08941	C	T	10	7	0.4118
qStHD3	StHD	MSMA_2yr_Lsmean	RMC_all	3	13069711	13199208	13119711	129497	> 1	5.39	1.71	C	A	96	11	0.1028
qStHD3	StHD	MSMA_2015	japonica	3	13069711	13199208	13119711	129497	> 1	5.68	2.23	C	A	36	10	0.2174
qStHD3	StHD	MSMA_2015	RMC_all	3	12966014	13254043	13119711	288029	> 1	6.14	2.12	C	A	96	10	0.0943
qStHD3	StHD	MSMA_2yr_Lsmean	TEJ	3	13069711	13169711	13119711	100000	1	6.26	2.02	C	A	10	8	0.4444
qStHD3	StHD	MSMA_2015	TEJ	3	13069711	13169711	13119711	100000	1	5.21	2.55	C	A	10	7	0.4118
qStHD3	StHD	MSMA_2yr_Lsmean	IND	3	13154043	13254043	13204043	100000	1	6.01	3.02	G	A	22	3	0.12
qStHD3	StHD	MSMA_2yr_Lsmean	indica	3	13935564	14035564	13985564	100000	1	5.66	2.98498	C	T	50	3	0.0566
qStHD3	StHD	MSMA_2015	AUS	3	13935564	14035564	13985564	100000	1	5.56	3.37834	C	T	50	3	0.0566
	StHD	MSMA_2016	indica	3	15115302	15215302	15165302	100000	1	5.34	4.28195	C	T	16	12	0.4286
	StHD	MSMA_2yr_Lsmean	RMC_all	3	17058390	17158390	17108390	100000	1	7.7	2.59	C	A	90	5	0.0526
	StHD	MSMA_2yr_Lsmean	japonica	3	17058390	17158390	17108390	100000	1	6.59	2.6	C	A	36	5	0.122
	StHD	MSMA_2015	japonica	3	17058390	17158390	17108390	100000	1	5.34	3.09	C	A	37	4	0.0976
	StHD	MSMA_2015	RMC_all	3	17058390	17158390	17108390	100000	1	6.96	3.15	C	A	91	4	0.0421
	StHD	MSMA_2yr_Lsmean	TEJ	3	17058390	17158390	17108390	100000	1	5.05	2.71	C	A	12	3	0.2
	StHD	MSMA_2015	AUS	3	20171718	20271721	20221718	100003	> 1	5.08	3.16005	G	T	38	3	0.0732
	StHD	MSMA_2yr_Lsmean	indica	3	21524186	21624186	21574186	100000	1	5.24	2.09267	A	G	26	4	0.1333
	StHD	MSMA_2015	IND	3	21689544	21789544	21739544	100000	1	5.9	3.08	T	G	30	4	0.1176
	StHD	MSMA_2yr_Lsmean	indica	3	22199016	22299016	22249016	100000	1	5.55	2.59	G	A	48	4	0.0769
	StHD	MSMA_2015	AUS	3	22199016	22307007	22256983	107991	> 1	5.66	2.26571	C	G	35	6	0.1463
	StHD	MSMA_2yr_Lsmean	IND	3	24599354	24699354	24649354	100000	1	6.27	3.17	G	A	20	4	0.1667
	StHD	MSMA_2015	IND	3	24599354	24814553	24649354	215199	> 1	5.78	3.51	G	A	20	4	0.1667
	StHD	MSMA_2015	AUS	3	24714540	24814540	24764540	100000	1	5.61	2.59	G	A	23	7	0.2333
	StHD	MSMA_2015	RMC_all	3	24714540	24814540	24764540	100000	1	5.97	2.94	G	A	59	7	0.1061
	StHD	MSMA_2015	AUS	3	27112248	27212814	27162248	100566	> 1	5.31	2.62	T	A	23	12	0.3429
	StHD	MSMA_2015	IND	3	27112248	27212248	27162248	100000	1	5.4	2.83	T	A	23	5	0.1786
	StHD	MSMA_2yr_Lsmean	RMC_all	3	28024354	28124354	28074354	100000	1	5.28	1.83029	A	G	49	21	0.3
	StHD	MSMA_2yr_Lsmean	RMC_all	3	32010569	32110569	32060569	100000	1	5.05	1.73	G	C	89	8	0.0825
	StHD	MSMA_2015	RMC_all	3	32010569	32110569	32060569	100000	1	5.39	2.07	G	C	89	7	0.0729
	StHD	MSMA_2015	AUS	3	34982496	35082496	35032496	100000	1	5.56	3.94	T	C	40	6	0.1304
	StHD	MSMA_2015	RMC_all	3	34982496	35082496	35032496	100000	1	5.47	3.79	T	C	85	6	0.0659
	StHD	MSMA_2015	RMC_all	3	35853979	35953979	35903979	100000	1	5.68	1.54	T	C	47	32	0.4051
	StHD	MSMA_2015	AUS	4	419946	519946	469946	100000	1	5.48	2.12542	A	T	42	7	0.1429
	StHD	MSMA_2016	IND	4	442046	542046	492046	100000	1	5.94	2.97	G	A	26	3	0.1034
	StHD	MSMA_2015	japonica	4	442148	542148	492148	100000	1	5.32	-3.06	C	G	22	8	0.2667
	StHD	MSMA_2015	RMC_all	4	442148	542148	492148	100000	1	5.5	-2.92	C	G	61	8	0.1159
	StHD	MSMA_2yr_Lsmean	indica	4	451921	551921	501921	100000	1	5.25	2.26	G	A	29	6	0.1714
	StHD	MSMA_2015	TEJ	4	3800908	3900908	3850908	100000	1	5.6	2.54167	C	T	6	4	0.4
	StHD	MSMA_2016	indica	4	4125816	4225816	4175816	100000	1	5.1	-2.45	C	T	40	3	0.0698
	StHD	MSMA_2015	AUS	4	4390313	4490315	4440313	100002	> 1	5.59	2.37	T	C	38	6	0.1364
	StHD	MSMA_2015	AUS	4	4882714	4982714	4932714	100000	1	5.24	2.76715	C	T	46	4	0.08
	StHD	MSMA_2016	indica	4	5175458	5465719	5225458	290261	> 1	5.85	3.02103	A	C	30	3	0.0909
	StHD	MSMA_2yr_Lsmean	IND	4	6117961	6217961	6167961	100000	1	5.36	2.53926	C	T	30	3	0.0909
	StHD	MSMA_2015	RMC_all	4	7058272	7158272	7108272	100000	1	5.43	1.6589	A	G	68	18	0.2093
	StHD	MSMA_2015	AUS	4	7058272	7158272	7108272	100000	1	5.71	2.03693	A	G	40	8	0.1667
	StHD	MSMA_2015	AUS	4	7320033	7420033	7370033	100000	1	5.44	2.24432	A	G	47	6	0.1132
	StHD	MSMA_2015	IND	4	7320033	7420033	7370033	100000	1	5.24	2.64815	A	G	32	5	0.1351
	StHD	MSMA_2yr_Lsmean	RMC_all	4	7775075	7875075	7825075	100000	1	5.55	2.33744	A	G	82	5	0.0575
	StHD	MSMA_2015	RMC_all	4	7775075	7875075	7825075	100000	1	6.47	3.07163	A	G	83	5	0.0568
	StHD	MSMA_2015	AUS	4	7775075	7875075	7825075	100000	1	7.52	3.20238	A	G	35	4	0.1026
	StHD	MSMA_2yr_Lsmean	indica	4	7775075	7875075	7825075	100000	1	6.15	2.43315	A	G	35	4	0.1026
	StHD	MSMA_2015	AUS	4	8936877	9036877	8986877	100000	1	9.67	4.25	G	A	48	3	0.0588
	StHD	MSMA_2015	IND	4	8936877	9036877	8986877	100000	1	7.27	4.15	G	A	33	3	0.0833
	StHD	MSMA_2yr_Lsmean	indica	4	8936877	9036877	8986877	100000	1	5.92	2.97	G	A	48	3	0.0588
	StHD	MSMA_2015	TEJ	4	9567510	9667510	9617510	100000	1	5.57	2.59366	G	T	8	3	0.2727
	StHD	MSMA_2yr_Lsmean	RMC_all	4	10070311	10170311	10120311	100000	1	5.25	2.63705	C	T	71	4	0.0533
	StHD	MSMA_2015	RMC_all	4	10070311	10170311	10120311	100000	1	5.43	3.12885	C	T	71	4	0.0533
	StHD	MSMA_2015	AUS	4	10070311	10171826	10120311	101515	> 1	6.22	3.41552	C	T	48	3	0.0588
	StHD	MSMA_2yr_Lsmean	indica	4	10070311	10170311	10120311	100000	1	5.7	2.80685	C	T	48	3	0.0588
	StHD	MSMA_2015	IND	4	10071838	10171838	10121838	100000	1	5.12	2.99509	C	T	24	5	0.1724
	StHD	MSMA_2015	AUS	4	12096243	12196255	12146243	100012	> 1	8.22	4.32	T	C	36	3	0.0769
	StHD	MSMA_2015	IND	4	12096243	12196255	12146243	100012	> 1	5.54	4.18	T	C	22	3	0.12
	StHD	MSMA_2yr_Lsmean	indica	4	12096243	12196255	12146243	100012	> 1	5.6	3.12	T	C	36	3	0.0769
	StHD	MSMA_2015	RMC_all	4	12920967	13136317	12970967	215350	> 1	5.51	2.48075	C	T	66	18	0.2143
	StHD	MSMA_2015	IND	4	12956606	13056612	13006606	100006	> 1	5.73	2.85	T	C	29	4	0.1212
	StHD	MSMA_2015	AUS	4	12920963	13056826	13006606	135863	> 1	6.95	2.86	T	C	45	4	0.0816
	StHD	MSMA_2015	japonica	4	17531332	17631332	17581332	100000	1	5	-2.9993	C	A	31	4	0.1143
	StHD	MSMA_2015	RMC_all	4	17669129	17769129	17719129	100000	1	5.12	-2.35	A	G	59	7	0.1061
	StHD	MSMA_2015	japonica	4	17788685	17888685	17838685	100000	1	5.15	-2.21	A	G	28	11	0.2821
	StHD	MSMA_2015	AUS	4	19038590	19138590	19088590	100000	1	5.33	1.85354	A	G	34	5	0.1282
qStHD4	StHD	MSMA_2yr_Lsmean	RMC_all	4	22173581	22273581	22223581	100000	1	5.95	1.85746	G	T	87	12	0.1212
qStHD4	StHD	MSMA_2yr_Lsmean	indica	4	22173581	22302756	22223581	129175	> 1	6.52	1.93197	G	T	38	12	0.24
qStHD4	StHD	MSMA_2yr_Lsmean	IND	4	22173581	22281362	22223581	107781	> 1	5.2	2.05619	G	T	23	12	0.3429
qStHD4	StHD	MSMA_2016	RMC_all	4	22145063	22302887	22223581	157824	> 1	5.77	2.05492	G	T	87	12	0.1212
qStHD4	StHD	MSMA_2016	indica	4	22062284	22330955	22242859	268671	> 1	6.68	2.06832	A	T	36	10	0.2174
qStHD4	StHD	MSMA_2016	IND	4	22164620	22301797	22243511	137177	> 1	5.49	1.91	G	A	24	8	0.25
	StHD	MSMA_2yr_Lsmean	indica	4	23769361	23869361	23819361	100000	1	5.32	3.21	C	A	17	12	0.4138
	StHD	MSMA_2016	TRJ	4	29566341	29666341	29616341	100000	1	5.02	-1.99	A	C	12	9	0.4286
	StHD	MSMA_2yr_Lsmean	indica	4	30778771	30878771	30828771	100000	1	5.07	1.45	G	A	41	12	0.2264
	StHD	MSMA_2015	AUS	4	31351316	31451316	31401316	100000	1	5.43	2.93752	C	T	34	3	0.0811
	StHD	MSMA_2yr_Lsmean	RMC_all	4	31968543	32068543	32018543	100000	1	5.21	1.58	T	A	90	13	0.1262
	StHD	MSMA_2yr_Lsmean	IND	5	610808	816928	717386	206120	> 1	5.26	-2.51224	T	C	20	13	0.3939
	StHD	MSMA_2016	IND	5	594450	877688	827688	283238	> 1	5.29	2.27	C	A	17	14	0.4516
	StHD	MSMA_2015	RMC_all	5	2739648	2839648	2789648	100000	1	6.3	2.54	C	A	81	21	0.2059
	StHD	MSMA_2015	AUS	5	3322374	3422374	3372374	100000	1	5.27	3.18	T	C	15	12	0.4444
	StHD	MSMA_2015	IND	5	4233342	4333342	4283342	100000	1	5.79	4.12	C	A	17	3	0.15
	StHD	MSMA_2yr_Lsmean	indica	5	4722590	4822590	4772590	100000	1	7	2.92295	A	G	37	4	0.0976
	StHD	MSMA_2015	AUS	5	4722590	4822590	4772590	100000	1	6.53	3.1194	A	G	37	4	0.0976
	StHD	MSMA_2015	IND	5	5289886	5389886	5339886	100000	1	5.71	3.91	T	A	37	3	0.075
qStHD5-1	StHD	MSMA_2015	AUS	5	6956741	7056741	7006741	100000	1	5.22	2.4	T	A	38	6	0.1364
qStHD5-1	StHD	MSMA_2015	IND	5	7291839	7610987	7377917	319148	> 1	9.42	3.94	G	A	27	4	0.129
qStHD5-1	StHD	MSMA_2yr_Lsmean	indica	5	7355835	7571284	7405835	215449	> 1	6.15	2.77865	A	G	28	19	0.4043
qStHD5-1	StHD	MSMA_2015	AUS	5	7315765	7566836	7405835	251071	> 1	5.45	3.11121	A	G	28	19	0.4043
qStHD5-1	StHD	MSMA_2yr_Lsmean	IND	5	7327917	7584363	7454544	256446	> 1	7.54	2.97	G	A	26	4	0.1333
qStHD5-1	StHD	MSMA_2015	IND	5	8141318	8572208	8191318	430890	> 1	6.4	2.62965	C	T	32	8	0.2
qStHD5-1	StHD	MSMA_2yr_Lsmean	indica	5	8057000	8404426	8230916	347426	> 1	5.73	2.6	G	A	40	5	0.1111
qStHD5-1	StHD	MSMA_2015	RMC_all	5	8180916	8353836	8230916	172920	> 1	5.85	3.26	G	A	81	5	0.0581
qStHD5-1	StHD	MSMA_2016	IND	5	8204597	8304597	8254597	100000	1	5.19	2.09423	C	T	25	6	0.1935
qStHD5-1	StHD	MSMA_2016	indica	5	8456587	8556587	8506587	100000	1	5.45	2.13648	C	G	32	5	0.1351
qStHD5-1	StHD	MSMA_2015	RMC_all	5	8737739	8837739	8787739	100000	1	5.19	2.78692	A	C	92	6	0.0612
qStHD5-1	StHD	MSMA_2yr_Lsmean	IND	5	8968349	9068349	9018349	100000	1	5.44	2.22968	A	T	23	5	0.1786
qStHD5-1	StHD	MSMA_2016	indica	5	8838191	9635512	9050031	797321	> 1	5.95	2.28652	C	T	32	4	0.1111
qStHD5-1	StHD	MSMA_2015	RMC_all	5	8965109	9587466	9157207	622357	> 1	6.38	2.78843	C	T	84	6	0.0667
qStHD5-1	StHD	MSMA_2016	IND	5	9118163	9218163	9168163	100000	1	5.07	1.84696	A	G	22	6	0.2143
qStHD5-1	StHD	MSMA_2yr_Lsmean	RMC_all	5	9261338	9361338	9311338	100000	1	5.03	2.54962	C	T	85	5	0.0556
qStHD5-1	StHD	MSMA_2yr_Lsmean	indica	5	8934988	9587466	9374242	652478	> 1	7.25	2.70069	C	T	35	5	0.125
qStHD5-1	StHD	MSMA_2015	AUS	5	8057000	9635721	9374242	1578721	> 1	9	3.51214	C	T	35	5	0.125
	StHD	MSMA_2015	IND	5	10022911	10122911	10072911	100000	1	6.02	3.22	T	G	31	3	0.0882
	StHD	MSMA_2015	IND	5	11195048	11295051	11245048	100003	> 1	6.45	3.07	T	C	35	3	0.0789
	StHD	MSMA_2015	RMC_all	5	12283489	12383489	12333489	100000	1	5.03	2.47	T	A	92	7	0.0707
	StHD	MSMA_2015	AUS	5	12283489	12383489	12333489	100000	1	6.23	2.54	T	A	47	7	0.1296
	StHD	MSMA_2yr_Lsmean	indica	5	12283489	12383489	12333489	100000	1	5.59	2.13	T	A	47	7	0.1296
	StHD	MSMA_2yr_Lsmean	indica	5	13710265	13810265	13760265	100000	1	5.1	2.25	G	C	37	3	0.075
	StHD	MSMA_2015	AUS	5	14199557	14299557	14249557	100000	1	5.04	3.11	T	G	28	5	0.1515
	StHD	MSMA_2015	RMC_all	5	14946743	15046743	14996743	100000	1	6.16	2.68922	C	T	82	7	0.0787
	StHD	MSMA_2015	AUS	5	14889138	15159493	14996743	270355	> 1	5.27	2.65714	C	T	36	6	0.1429
	StHD	MSMA_2yr_Lsmean	IND	5	14946743	15046743	14996743	100000	1	5.96	2.74903	C	T	31	4	0.1143
qStHD5-2	StHD	MSMA_2yr_Lsmean	indica	5	15846555	15946555	15896555	100000	1	5.69	2.18504	C	G	36	11	0.234
qStHD5-2	StHD	MSMA_2yr_Lsmean	IND	5	15846555	16109734	15896555	263179	> 1	8.11	3.23229	C	G	31	3	0.0882
qStHD5-2	StHD	MSMA_2015	AUS	5	15846555	16389655	16059734	543100	> 1	6.18	3.2267	C	T	33	6	0.1538
qStHD5-2	StHD	MSMA_2015	RMC_all	5	16052386	16153809	16103809	101423	> 1	5.23	2.65	G	A	79	7	0.0814
qStHD5-2	StHD	MSMA_2015	IND	5	16488924	16588924	16538924	100000	1	5.28	3.23185	C	T	27	3	0.1
qStHD5-2	StHD	MSMA_2015	AUS	5	16793726	16893726	16843726	100000	1	5.24	2.58847	C	T	33	16	0.3265
qStHD5-2	StHD	MSMA_2015	IND	5	16793726	16893726	16843726	100000	1	5.67	3.26662	C	T	31	4	0.1143
qStHD5-2	StHD	MSMA_2yr_Lsmean	TRJ	5	17321019	18148741	17476405	827722	> 1	7.04	-1.97712	T	C	12	3	0.2
qStHD5-2	StHD	MSMA_2016	TRJ	5	17427176	17527176	17477176	100000	1	5.08	-2.65	A	G	17	4	0.1905
qStHD5-2	StHD	MSMA_2015	TRJ	5	17701520	17967482	17917482	265962	> 1	5.17	-1.59679	C	A	14	5	0.2632
qStHD5-2	StHD	MSMA_2yr_Lsmean	RMC_all	5	17946989	18046990	17996989	100001	> 1	5.43	1.52782	A	T	83	15	0.1531
qStHD5-2	StHD	MSMA_2016	indica	5	18208013	18308013	18258013	100000	1	5.16	1.43	G	A	35	19	0.3519
qStHD5-2	StHD	MSMA_2015	AUS	5	18654804	18769817	18705365	115013	> 1	6.09	2.92	G	A	37	9	0.1957
qStHD5-2	StHD	MSMA_2015	IND	5	18663091	18763091	18713091	100000	1	5.43	2.13	T	C	30	10	0.25
qStHD5-2	StHD	MSMA_2yr_Lsmean	RMC_all	5	18668896	18768896	18718896	100000	1	5.45	1.8	T	G	99	13	0.1161
qStHD5-2	StHD	MSMA_2yr_Lsmean	indica	5	18581382	18769817	18718896	188435	> 1	6.98	1.88	T	G	46	12	0.2069
qStHD5-2	StHD	MSMA_2yr_Lsmean	IND	5	18668896	18768896	18718896	100000	1	5.24	1.91	T	G	31	11	0.2619
qStHD5-3	StHD	MSMA_2yr_Lsmean	RMC_all	5	27213787	27313787	27263787	100000	1	5.37	1.53014	A	C	60	37	0.3814
qStHD5-3	StHD	MSMA_2015	RMC_all	5	27213787	27313787	27263787	100000	1	7.28	1.97581	A	C	60	36	0.375
qStHD5-3	StHD	MSMA_2016	indica	5	27968165	28073565	28018165	105400	> 1	5.23	1.96248	C	T	33	5	0.1316
qStHD5-3	StHD	MSMA_2yr_Lsmean	RMC_all	5	28085268	28185268	28135268	100000	1	5.43	1.76316	G	T	70	29	0.2929
qStHD5-3	StHD	MSMA_2015	AUS	5	28263773	28363773	28313773	100000	1	5.41	3.58	T	C	18	11	0.3793
qStHD5-3	StHD	MSMA_2015	IND	5	28263773	28363773	28313773	100000	1	5.67	4.27	T	C	16	3	0.1579
qStHD5-3	StHD	MSMA_2yr_Lsmean	RMC_all	5	29155905	29255905	29205905	100000	1	5.78	1.66	T	A	52	42	0.4468
	StHD	MSMA_2yr_Lsmean	IND	6	2071284	2171284	2121284	100000	1	5.09	1.75	T	C	12	7	0.3684
	StHD	MSMA_2016	RMC_all	6	3140327	3240327	3190327	100000	1	5.89	-1.99925	G	A	78	24	0.2353
	StHD	MSMA_2015	RMC_all	6	4768000	5189366	4871714	421366	> 1	6.23	2.64314	A	C	83	7	0.0778
	StHD	MSMA_2015	japonica	6	4835281	4938307	4888307	103026	> 1	5.58	2.57	G	A	31	8	0.2051
	StHD	MSMA_2yr_Lsmean	TEJ	6	4838307	4938307	4888307	100000	1	5.25	2.2	G	A	9	6	0.4
	StHD	MSMA_2015	TEJ	6	4838307	4938307	4888307	100000	1	6.12	2.94	G	A	9	6	0.4
	StHD	MSMA_2015	japonica	6	5089366	5189366	5139366	100000	1	5.51	2.29917	C	T	27	5	0.1563
	StHD	MSMA_2015	RMC_all	6	7891354	8013531	7941354	122177	> 1	5.85	2.98	C	A	73	4	0.0519
	StHD	MSMA_2015	japonica	6	7940296	8040296	7990296	100000	1	7.91	3.21	T	A	32	4	0.1111
	StHD	MSMA_2015	TEJ	6	7938806	8040296	7990296	101490	> 1	5.84	3.51	T	A	10	3	0.2308
	StHD	MSMA_2yr_Lsmean	IND	6	7952119	8052119	8002119	100000	1	5.25	2.95	G	A	23	4	0.1481
	StHD	MSMA_2015	IND	6	7952114	8052119	8002119	100005	> 1	5.99	3.5	G	A	23	4	0.1481
	StHD	MSMA_2yr_Lsmean	indica	6	10635219	10735219	10685219	100000	1	5.21	1.84	T	C	20	15	0.4286
	StHD	MSMA_2yr_Lsmean	TRJ	6	11042743	11142743	11092743	100000	1	5.15	-1.96	G	T	15	3	0.1667
	StHD	MSMA_2yr_Lsmean	TRJ	6	11268879	11368879	11318879	100000	1	5.16	-2.10358	T	C	13	3	0.1875
	StHD	MSMA_2015	AUS	6	11985235	12085235	12035235	100000	1	6.51	2.9221	A	T	41	4	0.0889
	StHD	MSMA_2015	TEJ	6	13679160	13779160	13729160	100000	1	5.3	2.67	G	A	8	3	0.2727
	StHD	MSMA_2yr_Lsmean	indica	6	15543964	15643964	15593964	100000	1	5.8	3.09	T	A	36	3	0.0769
	StHD	MSMA_2015	AUS	6	15658702	15758704	15708702	100002	> 1	5.33	2.7774	C	T	41	4	0.0889
	StHD	MSMA_2015	TRJ	6	20528111	20628111	20578111	100000	1	5.21	-1.64857	G	A	6	5	0.4545
qStHD6-1	StHD	MSMA_2015	RMC_all	6	21278931	21378931	21328931	100000	1	5.28	2.55	G	A	66	4	0.0571
qStHD6-1	StHD	MSMA_2yr_Lsmean	RMC_all	6	21268226	21387477	21332716	119251	> 1	5.73	1.834	A	T	96	10	0.0943
qStHD6-1	StHD	MSMA_2yr_Lsmean	japonica	6	21290537	21390537	21340537	100000	1	5.04	1.6785	A	T	33	11	0.25
qStHD6-1	StHD	MSMA_2yr_Lsmean	japonica	6	21527284	21627284	21577284	100000	1	5.01	-2.02154	T	G	36	8	0.1818
qStHD6-1	StHD	MSMA_2yr_Lsmean	TEJ	6	21975010	22075029	22025010	100019	> 1	5.29	2.58	T	A	10	4	0.2857
qStHD6-1	StHD	MSMA_2015	TEJ	6	21975010	22075029	22025010	100019	> 1	5.57	3.33	T	A	10	3	0.2308
qStHD6-1	StHD	MSMA_2yr_Lsmean	RMC_all	6	22268821	22368821	22318821	100000	1	5.66	2.44	T	C	80	4	0.0476
qStHD6-1	StHD	MSMA_2yr_Lsmean	japonica	6	22268821	22368821	22318821	100000	1	5.94	2.53	T	C	26	4	0.1333
qStHD6-1	StHD	MSMA_2015	japonica	6	22268821	22368821	22318821	100000	1	6.22	3.12	T	C	26	3	0.1034
qStHD6-1	StHD	MSMA_2015	RMC_all	6	22142150	22368821	22318821	226671	> 1	5.6	2.85	T	C	80	3	0.0361
qStHD6-1	StHD	MSMA_2015	AUS	6	22591220	22691220	22641220	100000	1	5.01	2.59794	C	G	28	3	0.0968
qStHD6-1	StHD	MSMA_2015	RMC_all	6	22591495	22691495	22641495	100000	1	5.42	1.44	G	A	41	22	0.3492
qStHD6-1	StHD	MSMA_2015	japonica	6	22622667	22722667	22672667	100000	1	6.9	3.07585	C	T	31	4	0.1143
qStHD6-1	StHD	MSMA_2015	TEJ	6	22622667	22722667	22672667	100000	1	5.99	3.0684	C	T	7	4	0.3636
	StHD	MSMA_2016	indica	6	23839819	23939819	23889819	100000	1	5.83	1.81	T	C	31	6	0.1622
qStHD6-2	StHD	MSMA_2yr_Lsmean	indica	6	27850453	28003066	27906467	152613	> 1	7.29	2.29	T	C	25	17	0.4048
qStHD6-2	StHD	MSMA_2yr_Lsmean	IND	6	27853250	28083810	27906467	230560	> 1	5.84	2.34	T	C	23	6	0.2069
qStHD6-2	StHD	MSMA_2015	RMC_all	6	27876971	27976971	27926971	100000	1	5.15	2.47	T	G	82	14	0.1458
qStHD6-2	StHD	MSMA_2yr_Lsmean	RMC_all	6	27876998	27976998	27926998	100000	1	5.02	1.94407	A	T	80	16	0.1667
qStHD6-2	StHD	MSMA_2015	AUS	6	27853250	28003066	27953066	149816	> 1	5.74	3.9	G	A	32	9	0.2195
	StHD	MSMA_2015	IND	6	29152977	29252977	29202977	100000	1	5.44	2.55	G	A	21	3	0.125
	StHD	MSMA_2015	AUS	6	29152977	29252977	29202977	100000	1	6.68	2.55	G	A	27	3	0.1
	StHD	MSMA_2yr_Lsmean	indica	6	30302683	30402683	30352683	100000	1	5.52	3.25536	A	T	41	3	0.0682
	StHD	MSMA_2015	AUS	6	30302683	30402683	30352683	100000	1	5.41	3.64818	A	T	41	3	0.0682
	StHD	MSMA_2016	indica	7	1	899810	196341	899809	> 1	6.88	2.91847	C	T	47	4	0.0784
	StHD	MSMA_2016	IND	7	1	646947	217557	646946	> 1	6.12	3.01	T	C	30	3	0.0909
	StHD	MSMA_2016	RMC_all	7	310559	413921	363921	103362	> 1	5.19	-2.92128	T	C	53	35	0.3977
	StHD	MSMA_2yr_Lsmean	indica	7	1	573167	523167	573166	> 1	7.21	2.38581	A	G	32	4	0.1111
	StHD	MSMA_2yr_Lsmean	IND	7	68733	668256	523167	599523	> 1	6.05	2.75329	A	G	21	3	0.125
	StHD	MSMA_2yr_Lsmean	indica	7	771603	871603	821603	100000	1	5.36	1.92	G	C	31	6	0.1622
	StHD	MSMA_2yr_Lsmean	IND	7	1260704	1482126	1432126	221422	> 1	6.74	2.83	G	C	24	4	0.1429
	StHD	MSMA_2015	RMC_all	7	1396515	1496515	1446515	100000	1	5.69	2.26519	C	T	66	8	0.1081
	StHD	MSMA_2015	japonica	7	1396515	1496515	1446515	100000	1	5.22	2.52378	C	T	31	6	0.1622
	StHD	MSMA_2016	indica	7	1515186	2333659	1565186	818473	> 1	7.84	3.46	G	A	31	3	0.0882
	StHD	MSMA_2yr_Lsmean	IND	7	1724303	1824303	1774303	100000	1	6.69	2.54	G	C	29	3	0.0938
	StHD	MSMA_2yr_Lsmean	indica	7	1724303	1824303	1774303	100000	1	8.02	2.55	G	C	43	3	0.0652
	StHD	MSMA_2016	IND	7	1382126	1838376	1774303	456250	> 1	6.86	3.14	G	C	28	3	0.0968
	StHD	MSMA_2016	RMC_all	7	1721033	1877707	1827707	156674	> 1	5.57	-2.47	A	G	50	47	0.4845
	StHD	MSMA_2016	RMC_all	7	1985230	2157554	2096723	172324	> 1	5.71	-2.89	C	T	54	27	0.3333
	StHD	MSMA_2yr_Lsmean	indica	7	2154054	2334359	2204054	180305	> 1	6.01	2.57	T	C	31	3	0.0882
	StHD	MSMA_2016	indica	7	4246812	4346812	4296812	100000	1	5.56	2.87144	A	C	14	10	0.4167
	StHD	MSMA_2yr_Lsmean	RMC_all	7	6052792	6152792	6102792	100000	1	5.15	2.10618	C	T	67	9	0.1184
	StHD	MSMA_2015	RMC_all	7	6291047	6391047	6341047	100000	1	5.1	1.98125	C	T	90	10	0.1
	StHD	MSMA_2015	AUS	7	6377103	6477103	6427103	100000	1	5.16	2.98	G	A	30	4	0.1176
	StHD	MSMA_2yr_Lsmean	indica	7	7210272	7310272	7260272	100000	1	5.02	3.43	G	C	14	10	0.4167
	StHD	MSMA_2015	RMC_all	7	7314096	7414096	7364096	100000	1	5.53	2.59164	C	T	67	4	0.0563
	StHD	MSMA_2yr_Lsmean	indica	7	8965769	9067610	9017606	101841	> 1	7.21	3.04	T	C	33	3	0.0833
	StHD	MSMA_2015	AUS	7	8967606	9067610	9017606	100004	> 1	9.25	3.88	T	C	33	3	0.0833
	StHD	MSMA_2015	IND	7	8967606	9067610	9017606	100004	> 1	6.23	3.75	T	C	20	3	0.1304
	StHD	MSMA_2016	RMC_all	7	13141813	13241813	13191813	100000	1	5.18	2.35635	C	T	56	14	0.2
	StHD	MSMA_2yr_Lsmean	IND	7	15329880	15429881	15379880	100001	> 1	5.57	2.41	C	A	23	4	0.1481
	StHD	MSMA_2yr_Lsmean	RMC_all	7	15532693	15632693	15582693	100000	1	5.22	2.22075	C	T	86	6	0.0652
	StHD	MSMA_2yr_Lsmean	indica	7	17602169	17702173	17652169	100004	> 1	7.12	3.27474	A	G	23	3	0.1154
	StHD	MSMA_2015	AUS	7	17602169	17702173	17652169	100004	> 1	5.91	2.95438	A	G	23	3	0.1154
	StHD	MSMA_2015	IND	7	18103704	18203717	18153704	100013	> 1	5.42	3.14968	C	T	31	3	0.0882
	StHD	MSMA_2016	RMC_all	7	21267631	21367631	21317631	100000	1	5.49	1.4812	C	T	62	39	0.3861
qStHD7	StHD	MSMA_2015	RMC_all	7	26079985	26179985	26129985	100000	1	5.34	2.61	G	A	67	6	0.0822
qStHD7	StHD	MSMA_2015	IND	7	26079980	26278993	26129985	199013	> 1	6.04	3.24	G	A	25	4	0.1379
qStHD7	StHD	MSMA_2yr_Lsmean	RMC_all	7	26516786	26616786	26566786	100000	1	5.7	-1.5	C	T	67	29	0.3021
qStHD7	StHD	MSMA_2015	RMC_all	7	26516786	26616786	26566786	100000	1	5.21	-1.6	C	T	66	29	0.3053
qStHD7	StHD	MSMA_2015	japonica	7	26516786	26616786	26566786	100000	1	6.22	2.23	T	C	22	11	0.3333
qStHD7	StHD	MSMA_2yr_Lsmean	japonica	7	26516786	26766326	26716326	249540	> 1	5.46	1.86907	G	T	31	12	0.2791
qStHD7	StHD	MSMA_2015	TEJ	7	26678640	26778640	26728640	100000	1	5.79	3.85	G	A	7	3	0.3
qStHD7	StHD	MSMA_2016	RMC_all	7	27635361	27735363	27685361	100002	> 1	5.54	1.85	T	C	34	28	0.4516
qStHD7	StHD	MSMA_2yr_Lsmean	RMC_all	7	27502287	27963447	27686009	461160	> 1	7.8	1.42652	A	G	72	34	0.3208
qStHD7	StHD	MSMA_2015	RMC_all	7	27636009	27736009	27686009	100000	1	5.33	1.44346	A	G	73	33	0.3113
qStHD7	StHD	MSMA_2yr_Lsmean	TEJ	7	27770157	27927105	27820157	156948	> 1	5.71	2.48542	C	T	10	5	0.3333
qStHD7	StHD	MSMA_2015	TEJ	7	27770157	27870157	27820157	100000	1	5.16	3.12004	C	T	10	4	0.2857
qStHD7	StHD	MSMA_2yr_Lsmean	japonica	7	27502287	27945489	27877105	443202	> 1	7.13	1.90725	G	T	32	12	0.2727
qStHD7	StHD	MSMA_2015	RMC_all	7	27845466	27945466	27895466	100000	1	5.56	1.83	G	A	78	10	0.1136
qStHD7	StHD	MSMA_2015	japonica	7	27845466	27945489	27895489	100023	> 1	5.73	2.07	T	C	34	11	0.2444
qStHD7	StHD	MSMA_2yr_Lsmean	RMC_all	7	28111300	28211300	28161300	100000	1	5.1	1.82	G	A	91	10	0.099
qStHD7	StHD	MSMA_2015	RMC_all	7	28111300	28211300	28161300	100000	1	5.19	2.15	G	A	91	10	0.099
qStHD7	StHD	MSMA_2yr_Lsmean	RMC_all	7	28325277	28451701	28388703	126424	> 1	6.29	1.47984	C	T	66	32	0.3265
qStHD7	StHD	MSMA_2015	RMC_all	7	28338703	28438703	28388703	100000	1	6.35	1.67075	C	T	66	31	0.3196
qStHD7	StHD	MSMA_2015	AUS	7	28343373	28498370	28406238	154997	> 1	5.89	2.60492	C	T	49	5	0.0926
qStHD7	StHD	MSMA_2yr_Lsmean	indica	7	28395286	28495286	28445286	100000	1	5.4	2.5667	A	G	23	12	0.3429
qStHD7	StHD	MSMA_2015	IND	7	28309321	28506671	28448370	197350	> 1	6.88	3.33	T	C	34	4	0.1053
	StHD	MSMA_2yr_Lsmean	RMC_all	8	175687	275687	225687	100000	1	5.06	1.72369	C	T	76	10	0.1163
	StHD	MSMA_2016	RMC_all	8	175687	275687	225687	100000	1	5.41	2.0899	C	T	76	9	0.1059
	StHD	MSMA_2yr_Lsmean	IND	8	175687	275687	225687	100000	1	6	2.80922	C	T	27	4	0.129
	StHD	MSMA_2016	indica	8	300561	400561	350561	100000	1	5.44	3.02823	A	T	40	3	0.0698
qStHD8-1	StHD	MSMA_2yr_Lsmean	indica	8	450806	550806	500806	100000	1	5.29	1.71174	C	T	43	13	0.2321
qStHD8-1	StHD	MSMA_2yr_Lsmean	RMC_all	8	450806	593544	543544	142738	> 1	5.29	2.47633	A	G	56	13	0.1884
qStHD8-1	StHD	MSMA_2016	RMC_all	8	1264070	1364070	1314070	100000	1	5.71	1.73	T	G	61	31	0.337
qStHD8-1	StHD	MSMA_2yr_Lsmean	IND	8	1451468	1551468	1501468	100000	1	5.36	2.06611	C	T	14	14	0.5
qStHD8-1	StHD	MSMA_2yr_Lsmean	indica	8	1813479	1913479	1863479	100000	1	5.13	2.28188	A	T	28	7	0.2
qStHD8-1	StHD	MSMA_2yr_Lsmean	RMC_all	8	1813479	1913479	1863479	100000	1	5.24	2.24124	A	T	69	7	0.0921
qStHD8-1	StHD	MSMA_2yr_Lsmean	IND	8	2451468	2551468	2501468	100000	1	5.36	2.06611	C	T	14	14	0.5
qStHD8-1	StHD	MSMA_2yr_Lsmean	RMC_all	8	2759799	2859799	2809799	100000	1	6.63	2.16248	G	T	87	7	0.0745
qStHD8-1	StHD	MSMA_2016	RMC_all	8	2759799	2859799	2809799	100000	1	5	2.25211	G	T	85	7	0.0761
qStHD8-1	StHD	MSMA_2yr_Lsmean	japonica	8	2759799	2859799	2809799	100000	1	5.28	2.23901	G	T	34	6	0.15
	StHD	MSMA_2016	indica	8	3915121	4015121	3965121	100000	1	5.38	1.79	G	A	37	13	0.26
	StHD	MSMA_2yr_Lsmean	indica	8	4065195	4285129	4115195	219934	> 1	5.49	2.62	G	A	40	4	0.0909
qStHD8-2	StHD	MSMA_2yr_Lsmean	RMC_all	8	5081786	5181786	5131786	100000	1	5.69	2.0556	C	T	70	9	0.1139
qStHD8-2	StHD	MSMA_2yr_Lsmean	IND	8	5901268	6037566	5951268	137929	> 1	5.4	3.08083	A	G	18	3	0.1429
qStHD8-2	StHD	MSMA_2yr_Lsmean	indica	8	5901268	6037566	5951268	136298	> 1	6.7	2.85	T	C	26	4	0.1333
qStHD8-2	StHD	MSMA_2015	AUS	8	5901268	6001268	5951268	100000	1	5.17	2.61	T	C	26	4	0.1333
qStHD8-2	StHD	MSMA_2016	RMC_all	8	5963173	6063173	6013173	100000	1	6.42	1.6657	C	T	58	20	0.2564
qStHD8-2	StHD	MSMA_2yr_Lsmean	RMC_all	8	5963173	6608070	6013173	644897	> 1	6.59	1.48929	C	T	59	19	0.2436
qStHD8-2	StHD	MSMA_2015	japonica	8	6165281	6265281	6215281	100000	1	6.12	2.53	G	A	35	6	0.1463
qStHD8-2	StHD	MSMA_2yr_Lsmean	japonica	8	6200015	6300015	6250015	100000	1	5.44	1.99	G	A	36	7	0.1628
qStHD8-2	StHD	MSMA_2015	japonica	8	6373069	6473069	6423069	100000	1	6.28	2.60903	C	T	35	6	0.1463
qStHD8-2	StHD	MSMA_2015	RMC_all	8	6165281	6473069	6423069	307788	> 1	7.08	2.55445	C	T	65	6	0.0845
qStHD8-2	StHD	MSMA_2015	RMC_all	8	6684087	6884077	6734087	199990	> 1	5.42	2.29008	C	T	83	6	0.0674
qStHD8-2	StHD	MSMA_2015	japonica	8	7661731	7761731	7711731	100000	1	5.05	2.26788	C	T	43	7	0.14
qStHD8-2	StHD	MSMA_2015	RMC_all	8	7661731	7761731	7711731	100000	1	5.99	2.23646	C	T	100	7	0.0654
qStHD8-2	StHD	MSMA_2yr_Lsmean	indica	8	7687762	8507378	7737762	819616	> 1	7.67	3.26875	A	G	31	3	0.0882
qStHD8-2	StHD	MSMA_2015	AUS	8	7687762	7787762	7737762	100000	1	5.71	3.15219	A	G	31	3	0.0882
qStHD8-2	StHD	MSMA_2yr_Lsmean	RMC_all	8	7688119	7788140	7738140	100021	> 1	5.76	-2.0507	G	A	51	30	0.3704
qStHD8-2	StHD	MSMA_2016	indica	8	8407378	8507378	8457378	100000	1	5.77	2.25252	A	G	41	5	0.1087
qStHD8-2	StHD	MSMA_2yr_Lsmean	RMC_all	8	8715969	8836192	8765969	120223	> 1	5.18	1.45	C	A	66	19	0.2235
qStHD8-2	StHD	MSMA_2yr_Lsmean	indica	8	9326592	9426592	9376592	100000	1	5.82	2.17	G	A	50	4	0.0741
	StHD	MSMA_2015	IND	8	9700862	9982350	9750862	281488	> 1	5.32	3.04669	C	T	23	3	0.1154
	StHD	MSMA_2015	AUS	8	9700862	9800866	9750862	100004	> 1	6.55	2.99694	C	T	36	3	0.0769
	StHD	MSMA_2015	RMC_all	8	9700866	9800866	9750866	100000	1	5.09	2.35494	A	G	65	5	0.0714
	StHD	MSMA_2016	indica	8	16862330	16962343	16912330	100013	> 1	6.01	2.95426	C	G	43	4	0.0851
	StHD	MSMA_2015	AUS	8	16862330	16962343	16912343	100013	> 1	5.44	2.7	G	A	44	4	0.0833
	StHD	MSMA_2yr_Lsmean	indica	8	16862330	16962343	16912343	100013	> 1	8.4	2.81	G	A	44	4	0.0833
	StHD	MSMA_2yr_Lsmean	IND	8	16862330	16962343	16912343	100013	> 1	6.29	2.79	G	A	28	4	0.125
	StHD	MSMA_2yr_Lsmean	IND	8	17193379	17293392	17243379	100013	> 1	5.98	2.94703	C	T	18	4	0.1818
	StHD	MSMA_2yr_Lsmean	indica	8	17193379	17293392	17243379	100013	> 1	7.91	3.00673	C	T	27	4	0.129
	StHD	MSMA_2015	AUS	8	17193379	17293379	17243379	100000	1	6.5	3.44941	C	T	27	4	0.129
	StHD	MSMA_2016	indica	8	17193379	17293379	17243379	100000	1	5.63	2.55537	C	T	27	4	0.129
	StHD	MSMA_2yr_Lsmean	indica	8	17494955	17594968	17544968	100013	> 1	6.08	1.83	C	A	26	11	0.2973
	StHD	MSMA_2yr_Lsmean	TEJ	8	18477275	18577275	18527275	100000	1	5.05	1.90828	C	T	9	8	0.4706
	StHD	MSMA_2yr_Lsmean	RMC_all	8	20143106	20243106	20193106	100000	1	5.56	2.12711	C	T	68	5	0.0685
	StHD	MSMA_2015	RMC_all	8	20941140	21045468	20995468	104328	> 1	5.05	1.96457	C	T	76	15	0.1648
	StHD	MSMA_2015	AUS	8	20945468	21066267	20995468	120799	> 1	5.94	3.23582	C	T	42	3	0.0667
	StHD	MSMA_2016	RMC_all	8	21727753	21827753	21777753	100000	1	6.09	1.74	G	A	62	20	0.2439
	StHD	MSMA_2yr_Lsmean	indica	8	23454246	23554246	23504246	100000	1	5.02	2.18	G	C	28	5	0.1515
qStHD9-1	StHD	MSMA_2yr_Lsmean	RMC_all	9	1520138	1620138	1570138	100000	1	5.11	3.02425	A	T	51	22	0.3014
qStHD9-1	StHD	MSMA_2015	RMC_all	9	1072821	1627583	1573773	554762	> 1	6.85	3.60312	A	G	46	23	0.3333
qStHD9-1	StHD	MSMA_2016	indica	9	1959789	2059789	2009789	100000	1	5.35	2.39685	C	T	47	3	0.06
qStHD9-1	StHD	MSMA_2yr_Lsmean	RMC_all	9	2074341	2174341	2124341	100000	1	5.06	2.67302	T	C	44	42	0.4884
qStHD9-1	StHD	MSMA_2015	RMC_all	9	2074341	2174341	2124341	100000	1	5.24	3.39103	T	C	44	42	0.4884
qStHD9-1	StHD	MSMA_2015	RMC_all	9	2287487	2640330	2395393	352843	> 1	6.18	3.7	T	G	39	38	0.4935
qStHD9-1	StHD	MSMA_2yr_Lsmean	RMC_all	9	2345393	2445393	2395393	100000	1	5.64	2.91	T	G	39	37	0.4868
qStHD9-1	StHD	MSMA_2016	indica	9	2676772	2776772	2726772	100000	1	5.16	2.3	T	G	39	3	0.0714
qStHD9-1	StHD	MSMA_2yr_Lsmean	RMC_all	9	2926687	3150588	2993757	223901	> 1	6.35	2.88034	A	G	41	34	0.4533
qStHD9-1	StHD	MSMA_2015	RMC_all	9	2913895	3223782	3100588	309887	> 1	7.32	3.77029	A	G	48	19	0.2836
qStHD9-1	StHD	MSMA_2016	indica	9	2981083	3284313	3175721	303230	> 1	5.62	2.5	T	C	48	5	0.0943
qStHD9-1	StHD	MSMA_2yr_Lsmean	indica	9	2881095	4575221	3703390	1694126	> 1	8.5	3.24	T	C	51	3	0.0556
qStHD9-1	StHD	MSMA_2yr_Lsmean	RMC_all	9	3792001	3892001	3842001	100000	1	5.12	2.9027	A	G	44	44	0.5
qStHD9-1	StHD	MSMA_2016	RMC_all	9	4265266	4365266	4315266	100000	1	5.82	3.53	T	A	61	18	0.2278
qStHD9-1	StHD	MSMA_2yr_Lsmean	RMC_all	9	4331366	4485081	4381366	153715	> 1	5.34	1.66	T	G	55	43	0.4388
qStHD9-1	StHD	MSMA_2015	RMC_all	9	4006062	4484513	4401627	478451	> 1	6.71	3.12499	C	T	61	47	0.4352
qStHD9-1	StHD	MSMA_2yr_Lsmean	indica	9	4710724	4823970	4773941	113246	> 1	6.67	2.90809	A	G	32	3	0.0857
qStHD9-1	StHD	MSMA_2015	RMC_all	9	4724139	4824139	4774139	100000	1	5.15	2.3243	A	G	49	23	0.3194
qStHD9-1	StHD	MSMA_2015	RMC_all	9	4985247	5186402	5072142	204724	> 1	5.74	2.53745	G	T	56	30	0.3488
qStHD9-1	StHD	MSMA_2yr_Lsmean	indica	9	4985247	5186402	5072142	204724	> 1	5.14	2.36567	G	T	29	6	0.1714
	StHD	MSMA_2016	indica	9	7458476	7558483	7508476	100007	> 1	5.9	2.43729	A	G	41	4	0.0889
	StHD	MSMA_2yr_Lsmean	IND	9	7713207	7813207	7763207	100000	1	6.28	3.44863	A	G	30	3	0.0909
	StHD	MSMA_2015	IND	9	7713207	7813207	7763207	100000	1	6.33	3.80697	A	G	30	3	0.0909
	StHD	MSMA_2015	IND	9	9100995	9200995	9150995	100000	1	6.35	4.17	T	C	29	3	0.0938
qStHD9-2	StHD	MSMA_2015	japonica	9	10182415	10282415	10232415	100000	1	5.09	2.14379	C	T	29	12	0.2927
qStHD9-2	StHD	MSMA_2015	AUS	9	10475022	10575022	10525022	100000	1	5.75	3.71	G	A	41	3	0.0682
qStHD9-2	StHD	MSMA_2015	AUS	9	11154328	11255016	11204328	100688	> 1	5.87	3.11125	C	T	26	3	0.1034
qStHD9-2	StHD	MSMA_2015	AUS	9	12222978	12354170	12272978	131192	> 1	6.57	3.53	G	A	21	16	0.4324
qStHD9-2	StHD	MSMA_2yr_Lsmean	indica	9	12222978	12354115	12287088	131137	> 1	7.19	-3.25867	T	C	17	16	0.4848
qStHD9-2	StHD	MSMA_2016	indica	9	12237088	12337088	12287088	100000	1	5.97	-2.99259	T	C	17	15	0.4688
qStHD9-2	StHD	MSMA_2yr_Lsmean	RMC_all	9	12248325	12366105	12298325	117780	> 1	5.06	-2.38	A	C	59	23	0.2805
	StHD	MSMA_2015	RMC_all	9	13283394	13383394	13333394	100000	1	5.05	2.41	G	A	86	6	0.0652
	StHD	MSMA_2015	RMC_all	9	15028030	15128030	15078030	100000	1	5.56	2.76	T	C	79	4	0.0482
	StHD	MSMA_2015	RMC_all	9	16516517	16621780	16566517	105263	> 1	5.34	-2.02	C	T	62	37	0.3737
	StHD	MSMA_2yr_Lsmean	RMC_all	9	16649742	16749742	16699742	100000	1	5.11	1.62	T	A	87	13	0.13
	StHD	MSMA_2015	RMC_all	9	18603717	18703717	18653717	100000	1	5.8	2.34	C	A	59	9	0.1324
	StHD	MSMA_2015	RMC_all	9	18943760	19185756	18993760	241996	> 1	5.91	1.99987	G	T	82	12	0.1277
	StHD	MSMA_2015	AUS	9	18987672	19087672	19037672	100000	1	5.2	3.23208	C	T	35	3	0.0789
	StHD	MSMA_2015	AUS	9	19231760	19331760	19281760	100000	1	5.09	3.22782	A	G	34	3	0.0811
	StHD	MSMA_2015	AUS	9	19499164	19599164	19549164	100000	1	5.09	3.40015	C	T	30	3	0.0909
	StHD	MSMA_2015	RMC_all	9	19760975	19860975	19810975	100000	1	5.33	2.21	T	A	94	11	0.1048
	StHD	MSMA_2yr_Lsmean	indica	9	20105587	20205587	20155587	100000	1	5.32	3.56603	C	T	26	5	0.1613
	StHD	MSMA_2015	AUS	9	20105587	20545661	20155587	440074	> 1	6.34	4.86655	C	T	26	5	0.1613
	StHD	MSMA_2yr_Lsmean	RMC_all	9	20411569	20511569	20461569	100000	1	5.06	1.76	G	A	91	13	0.125
	StHD	MSMA_2015	RMC_all	9	20411569	20529075	20461569	117506	> 1	5.82	2.14	G	A	91	13	0.125
	StHD	MSMA_2015	AUS	9	20737173	20837174	20787173	100001	> 1	5.42	3.67	T	A	43	3	0.0652
	StHD	MSMA_2yr_Lsmean	japonica	9	21357138	21457138	21407138	100000	1	5.56	1.95555	A	G	37	7	0.1591
	StHD	MSMA_2015	TEJ	10	419002	519002	469002	100000	1	5.62	2.52083	C	T	8	3	0.2727
qStHD10	StHD	MSMA_2015	AUS	10	666342	766346	716346	100004	> 1	5.25	2.81	G	A	42	3	0.0667
qStHD10	StHD	MSMA_2yr_Lsmean	indica	10	694362	794362	744362	100000	1	5.32	1.36	G	A	27	9	0.25
qStHD10	StHD	MSMA_2016	IND	10	873346	973346	923346	100000	1	5.61	2.474	C	T	25	7	0.2188
qStHD10	StHD	MSMA_2yr_Lsmean	japonica	10	977319	1192065	1105348	214746	> 1	6.31	2.37	T	C	16	7	0.3043
qStHD10	StHD	MSMA_2015	japonica	10	1030039	1191117	1119851	161078	> 1	6.15	3.29	T	C	27	4	0.129
qStHD10	StHD	MSMA_2015	RMC_all	10	1000427	1191117	1119851	190690	> 1	7.08	3.23	T	C	85	4	0.0449
qStHD10	StHD	MSMA_2yr_Lsmean	RMC_all	10	1000427	1191117	1141117	190690	> 1	7.24	2.13	G	A	75	8	0.0964
qStHD10	StHD	MSMA_2yr_Lsmean	IND	10	1165954	1265954	1215954	100000	1	5.15	3.00036	G	T	32	3	0.0857
qStHD10	StHD	MSMA_2015	IND	10	1172624	1272624	1222624	100000	1	5.04	3.42103	C	T	38	3	0.0732
qStHD10	StHD	MSMA_2016	indica	10	1175032	1279577	1225032	104545	> 1	5.77	2.75	T	A	53	5	0.0862
	StHD	MSMA_2015	RMC_all	10	2657560	2757560	2707560	100000	1	5.44	-2.84	C	T	91	10	0.099
	StHD	MSMA_2yr_Lsmean	RMC_all	10	2736027	2836027	2786027	100000	1	5.56	-1.90645	T	A	69	14	0.1687
	StHD	MSMA_2015	RMC_all	10	3552790	3652790	3602790	100000	1	5.17	1.54	G	A	62	38	0.38
	StHD	MSMA_2yr_Lsmean	indica	10	3994425	4094425	4044425	100000	1	5.36	2.4667	C	T	36	4	0.1
	StHD	MSMA_2yr_Lsmean	indica	10	4867609	4967609	4917609	100000	1	6.94	2.63	G	A	25	3	0.1071
	StHD	MSMA_2015	AUS	10	4867609	4967609	4917609	100000	1	6.36	3.31	G	A	25	3	0.1071
	StHD	MSMA_2015	AUS	10	6038140	6138140	6088140	100000	1	5.23	2.27	G	A	39	9	0.1875
	StHD	MSMA_2015	IND	10	6038140	6138140	6088140	100000	1	5.65	2.8	G	A	25	8	0.2424
	StHD	MSMA_2015	IND	10	6265321	6365321	6315321	100000	1	5.26	3.11	G	A	21	6	0.2222
	StHD	MSMA_2yr_Lsmean	RMC_all	10	7473171	7573171	7523171	100000	1	5.05	2.29315	G	T	70	6	0.0789
	StHD	MSMA_2015	RMC_all	10	7473171	7573171	7523171	100000	1	5.56	2.73695	G	T	71	6	0.0779
	StHD	MSMA_2015	AUS	10	7473171	7573171	7523171	100000	1	5.98	2.95403	G	T	32	6	0.1579
	StHD	MSMA_2015	IND	10	7473171	7573171	7523171	100000	1	5.2	3.05301	G	T	24	6	0.2
	StHD	MSMA_2yr_Lsmean	indica	10	8039792	8279145	8089792	239353	> 1	6.95	2.75381	C	T	41	5	0.1087
	StHD	MSMA_2015	AUS	10	7921352	8279145	8089792	357793	> 1	7.39	3.15695	C	T	41	5	0.1087
	StHD	MSMA_2yr_Lsmean	IND	10	8039792	8279145	8229145	239353	> 1	7.74	3.07	G	A	31	4	0.1143
	StHD	MSMA_2015	IND	10	7921352	8279145	8229145	357793	> 1	9.42	3.6	G	A	31	4	0.1143
	StHD	MSMA_2015	AUS	10	8979663	9082422	9029663	102759	> 1	6.21	3.9	T	C	37	3	0.075
	StHD	MSMA_2015	RMC_all	10	13784988	13884988	13834988	100000	1	6.35	2.07	T	G	98	15	0.1327
	StHD	MSMA_2yr_Lsmean	indica	10	13787020	14075606	13837020	288586	> 1	6.23	2.39	G	A	25	17	0.4048
	StHD	MSMA_2015	AUS	10	13776887	13887020	13837020	110133	> 1	6.6	2.83	G	A	25	17	0.4048
	StHD	MSMA_2yr_Lsmean	IND	10	13787020	13887020	13837020	100000	1	5.85	2.84	G	A	24	6	0.2
	StHD	MSMA_2015	IND	10	13776887	13930163	13837020	153276	> 1	7.1	3.46	G	A	24	6	0.2
	StHD	MSMA_2016	RMC_all	10	17928360	18114339	18064339	185979	> 1	6.2	2.67	T	C	43	30	0.411
	StHD	MSMA_2yr_Lsmean	indica	10	18579106	18683916	18629106	104810	> 1	5.78	2.14	T	G	37	5	0.119
	StHD	MSMA_2yr_Lsmean	RMC_all	10	21329350	21429353	21379350	100003	> 1	5.44	2.88	G	A	86	4	0.0444
	StHD	MSMA_2yr_Lsmean	indica	10	21329350	21429353	21379350	100003	> 1	6.21	2.77	G	A	37	4	0.0976
	StHD	MSMA_2015	RMC_all	10	21329350	21429353	21379350	100003	> 1	5.26	3.1	G	A	85	4	0.0449
	StHD	MSMA_2015	AUS	10	21329350	21429353	21379350	100003	> 1	8.05	3.15	G	A	37	4	0.0976
	StHD	MSMA_2015	IND	10	21329350	21429353	21379350	100003	> 1	5.99	3.12	G	A	25	4	0.1379
	StHD	MSMA_2yr_Lsmean	IND	10	22495332	22595332	22545332	100000	1	5.51	3.4354	A	G	30	3	0.0909
	StHD	MSMA_2015	IND	10	22495332	22595332	22545332	100000	1	5.22	3.8793	A	G	30	3	0.0909
qStHD11-1	StHD	MSMA_2015	AUS	11	2620435	2723365	2670435	102930	> 1	7.06	3.12	G	A	31	4	0.1143
qStHD11-1	StHD	MSMA_2015	IND	11	2620435	2720435	2670435	100000	1	5.07	3.08	G	A	23	4	0.1481
qStHD11-1	StHD	MSMA_2015	AUS	11	2620435	2723365	2670435	102930	> 1	7.06	3.12	G	A	31	4	0.1143
qStHD11-1	StHD	MSMA_2015	IND	11	2620435	2720435	2670435	100000	1	5.07	3.08	G	A	23	4	0.1481
qStHD11-1	StHD	MSMA_2yr_Lsmean	RMC_all	11	2620435	2723365	2673334	102930	> 1	5.57	2.63782	A	G	86	6	0.0652
qStHD11-1	StHD	MSMA_2yr_Lsmean	indica	11	2620435	2723365	2673365	102930	> 1	7.7	2.95	T	A	32	4	0.1111
qStHD11-1	StHD	MSMA_2yr_Lsmean	indica	11	2620435	2723365	2673365	102930	> 1	7.7	2.95	T	A	32	4	0.1111
qStHD11-1	StHD	MSMA_2016	IND	11	3164642	3264642	3214642	100000	1	5.37	2.70055	A	T	27	5	0.1563
qStHD11-1	StHD	MSMA_2016	IND	11	3164642	3264642	3214642	100000	1	5.37	2.70055	A	T	27	5	0.1563
qStHD11-1	StHD	MSMA_2yr_Lsmean	indica	11	3167152	3267152	3217152	100000	1	5.19	2.08	T	C	36	3	0.0769
qStHD11-1	StHD	MSMA_2yr_Lsmean	indica	11	3539030	3639030	3589030	100000	1	5.39	2.18	T	C	52	5	0.0877
qStHD11-1	StHD	MSMA_2yr_Lsmean	indica	11	3539030	3639030	3589030	100000	1	5.39	2.18	T	C	52	5	0.0877
	StHD	MSMA_2015	japonica	11	5018525	5118525	5068525	100000	1	5.46	2.51	T	C	24	9	0.2727
	StHD	MSMA_2015	RMC_all	11	5018525	5247857	5068525	229332	> 1	6.46	2.38	T	C	72	9	0.1111
	StHD	MSMA_2yr_Lsmean	indica	11	5402939	5502939	5452939	100000	1	5.44	2.19	G	A	33	5	0.1316
	StHD	MSMA_2015	AUS	11	5402939	5502939	5452939	100000	1	7.63	3.09	G	A	33	5	0.1316
	StHD	MSMA_2015	AUS	11	5621267	5721267	5671267	100000	1	5.27	2.94	T	G	41	3	0.0682
	StHD	MSMA_2015	AUS	11	6465306	6683121	6633121	217815	> 1	6.87	4.02516	G	T	27	3	0.1
	StHD	MSMA_2015	AUS	11	7066108	7166108	7116108	100000	1	5.18	2.8	G	A	47	4	0.0784
	StHD	MSMA_2015	RMC_all	11	7174177	7274177	7224177	100000	1	5.8	-2.34	A	C	53	24	0.3117
	StHD	MSMA_2yr_Lsmean	RMC_all	11	7174177	7274177	7224177	100000	1	5.61	-1.82	A	C	54	23	0.2987
	StHD	MSMA_2yr_Lsmean	indica	11	7430432	7530432	7480432	100000	1	5.11	2.47036	A	T	38	4	0.0952
	StHD	MSMA_2016	indica	11	7439227	7539227	7489227	100000	1	5.31	1.72	G	A	23	17	0.425
	StHD	MSMA_2yr_Lsmean	indica	11	7956240	8056240	8006240	100000	1	7.9	3.48	G	A	39	3	0.0714
	StHD	MSMA_2yr_Lsmean	IND	11	7956240	8056240	8006240	100000	1	5.69	3.36	G	A	24	3	0.1111
	StHD	MSMA_2015	RMC_all	11	7956240	8056240	8006240	100000	1	6.72	3.95	G	A	89	3	0.0326
	StHD	MSMA_2015	AUS	11	7956240	8056240	8006240	100000	1	7.59	3.96	G	A	39	3	0.0714
	StHD	MSMA_2yr_Lsmean	RMC_all	11	7956240	8056240	8006240	100000	1	7.02	3.44	G	A	89	3	0.0326
	StHD	MSMA_2015	IND	11	7956240	8056246	8006246	100006	> 1	5.92	3.66	G	A	23	3	0.1154
	StHD	MSMA_2yr_Lsmean	indica	11	9678816	9778816	9728816	100000	1	6.06	1.88649	A	C	44	9	0.1698
	StHD	MSMA_2yr_Lsmean	indica	11	10381361	10481371	10431371	100010	> 1	5.73	1.87285	C	T	23	9	0.2813
	StHD	MSMA_2016	indica	11	10381371	10481371	10431371	100000	1	5.74	1.52566	C	T	23	8	0.2581
	StHD	MSMA_2016	IND	11	10381371	10481371	10431371	100000	1	5.08	1.80171	C	T	12	6	0.3333
	StHD	MSMA_2015	AUS	11	11701812	11801812	11751812	100000	1	6.47	2.71489	G	T	39	4	0.093
	StHD	MSMA_2015	IND	11	11701812	11801812	11751812	100000	1	6.36	3.56126	G	T	23	3	0.1154
	StHD	MSMA_2015	AUS	11	15965204	16065204	16015204	100000	1	5.17	2.28	G	A	35	6	0.1463
	StHD	MSMA_2015	AUS	11	17440356	17540356	17490356	100000	1	5.66	3.22	G	A	37	4	0.0976
	StHD	MSMA_2015	AUS	11	17641764	17741764	17691764	100000	1	5.15	3.76	T	C	39	3	0.0714
	StHD	MSMA_2015	RMC_all	11	17693227	17793241	17743227	100014	> 1	6.05	1.97946	G	T	53	16	0.2319
	StHD	MSMA_2yr_Lsmean	RMC_all	11	20287622	20387622	20337622	100000	1	5.23	2.4	G	A	58	4	0.0645
qStHD11-2	StHD	MSMA_2yr_Lsmean	indica	11	21129594	21229594	21179594	100000	1	5.36	2.49	T	C	45	4	0.0816
qStHD11-2	StHD	MSMA_2yr_Lsmean	IND	11	21129594	21229594	21179594	100000	1	5.23	2.95	T	C	33	3	0.0833
qStHD11-2	StHD	MSMA_2yr_Lsmean	indica	11	21515289	21615289	21565289	100000	1	6.33	2.13	G	A	21	6	0.2222
qStHD11-2	StHD	MSMA_2015	AUS	11	21515289	21615289	21565289	100000	1	5.25	2.57	G	A	21	6	0.2222
qStHD11-2	StHD	MSMA_2015	IND	11	21753825	21863436	21813436	109611	> 1	7.55	4.31965	C	T	26	3	0.1034
qStHD11-2	StHD	MSMA_2yr_Lsmean	indica	11	21763426	21863436	21813436	100010	> 1	5.61	2.99693	C	T	36	3	0.0769
qStHD11-2	StHD	MSMA_2015	AUS	11	21763426	21874305	21813436	110879	> 1	9.75	4.31221	C	T	36	3	0.0769
qStHD11-2	StHD	MSMA_2yr_Lsmean	RMC_all	11	22618732	22718732	22668732	100000	1	5.06	1.88	G	A	57	12	0.1739
qStHD11-2	StHD	MSMA_2yr_Lsmean	RMC_all	11	22893035	22993035	22943035	100000	1	5.5	2.04	G	A	92	6	0.0515
qStHD11-2	StHD	MSMA_2016	RMC_all	11	22893035	22993035	22943035	100000	1	5.08	2.1	G	A	90	6	0.0625
qStHD11-2	StHD	MSMA_2015	RMC_all	11	22893035	22993035	22943035	100000	1	7.62	2.67	G	A	91	6	0.0619
qStHD11-2	StHD	MSMA_2015	japonica	11	22893035	22993035	22943035	100000	1	5.41	2.72	G	A	27	6	0.1818
	StHD	MSMA_2015	AUS	11	25718704	25883581	25831261	164877	> 1	7.22	3.22	T	G	44	5	0.102
	StHD	MSMA_2yr_Lsmean	IND	11	26276847	26376847	26326847	100000	1	5.79	2.76844	G	T	29	3	0.0938
	StHD	MSMA_2yr_Lsmean	indica	12	289508	389508	339508	100000	1	5.42	1.83	T	C	50	9	0.1525
	StHD	MSMA_2yr_Lsmean	indica	12	1705325	1805325	1755325	100000	1	5.92	2.24108	C	T	47	7	0.1296
	StHD	MSMA_2015	RMC_all	12	6697142	6797142	6747142	100000	1	5.52	2.93	T	C	57	5	0.0806
qStHD12	StHD	MSMA_2yr_Lsmean	indica	12	10938230	11501115	10988230	562885	> 1	6.3	2.56	G	A	20	13	0.3939
qStHD12	StHD	MSMA_2yr_Lsmean	IND	12	10938230	11038230	10988230	100000	1	5.27	3.41	G	A	16	3	0.1579
qStHD12	StHD	MSMA_2016	indica	12	10930645	11184510	11134510	253865	> 1	6.06	2.33129	A	C	38	15	0.283
qStHD12	StHD	MSMA_2016	IND	12	11084510	11184510	11134510	100000	1	6.12	2.85842	A	C	33	4	0.1081
qStHD12	StHD	MSMA_2015	AUS	12	10880608	11383095	11333095	502487	> 1	6.96	3.66	G	A	44	10	0.1852
qStHD12	StHD	MSMA_2yr_Lsmean	IND	12	11401115	11501115	11451115	100000	1	5.15	3.21496	C	T	24	3	0.1111
qStHD12	StHD	MSMA_2yr_Lsmean	indica	12	11655909	11774814	11705909	118905	> 1	6.44	2.66477	C	T	23	12	0.3429
qStHD12	StHD	MSMA_2015	indica	12	11553047	12199695	11705909	646648	> 1	8.23	3.64966	C	T	23	12	0.3429
qStHD12	StHD	MSMA_2016	indica	12	11876198	12165679	11926198	289481	> 1	5.62	2.89651	C	T	33	15	0.3125
qStHD12	StHD	MSMA_2yr_Lsmean	indica	12	11876198	12165679	12115679	289481	> 1	6.86	3.05	G	A	15	10	0.4
qStHD12	StHD	MSMA_2015	IND	12	12590206	12690207	12640206	100001	> 1	5.32	4	T	G	28	3	0.0968
qStHD12	StHD	MSMA_2015	AUS	12	12453912	12697725	12647725	243813	> 1	5.24	4.23	C	A	25	4	0.1379
qStHD12	StHD	MSMA_2yr_Lsmean	indica	12	12977719	13077719	13027719	100000	1	5.51	2.35028	C	T	33	16	0.3265
qStHD12	StHD	MSMA_2015	AUS	12	12922668	13111966	13027719	189298	> 1	5.42	2.67404	C	T	33	16	0.3265
	StHD	MSMA_2yr_Lsmean	indica	12	14197649	14297649	14247649	100000	1	5.93	2.48097	C	T	26	4	0.1333
	StHD	MSMA_2015	AUS	12	14112158	14297649	14247649	185491	> 1	6.47	3.3164	C	T	26	4	0.1333
	StHD	MSMA_2015	IND	12	14125217	14299310	14247649	174093	> 1	7.22	4.00144	C	T	19	3	0.1364
	StHD	MSMA_2yr_Lsmean	IND	12	14197649	14297649	14247649	100000	1	6.08	2.9704	C	T	19	3	0.1364
	StHD	MSMA_2015	IND	12	14842207	14942314	14892207	100107	> 1	6.03	3.18421	C	G	31	4	0.1143
	StHD	MSMA_2yr_Lsmean	IND	12	15910171	16010171	15960171	100000	1	5.79	2.69634	A	C	29	4	0.1212
	StHD	MSMA_2yr_Lsmean	indica	12	24040576	24140576	24090576	100000	1	5.2	1.64604	G	T	31	13	0.2955
	As_grain	TX_2yr_BLUP	indica	1	1888146	2068126	1938146	179980	> 1	6.12	0.244	G	A	21	14	0.4
	As_grain	TX_2yr_BLUP	indica	1	6176361	6448002	6354627	271641	> 1	5.68	0.21397	C	T	41	3	0.0682
qAs1-1	As_grain	TX_2yr_BLUP	japonica	1	13461779	13572495	13511794	110716	> 1	5.76	0.275	T	C	37	5	0.119
qAs1-1	As_grain	TX_2yr_BLUP	RMC_all	1	13377180	13617444	13533400	240264	> 1	5.56	-0.26	C	T	60	46	0.434
	As_grain	TX_2yr_BLUP	RMC_all	1	15625905	15725905	15675905	100000	1	5.36	0.208	G	A	78	7	0.0824
	As_grain	TX_2yr_BLUP	RMC_all	1	18193343	18293343	18243343	100000	1	5.67	0.2218	C	T	109	6	0.0522
qAs1-2	As_grain	TX_2yr_BLUP	AUS	1	21981983	22081983	22031983	100000	1	5.1	0.10525	A	G	19	4	0.1739
qAs1-2	As_grain	TX_2yr_BLUP	AUS	1	22640576	22740576	22690576	100000	1	5.1	0.10525	A	G	19	4	0.1739
qAs1-2	As_grain	TX_2yr_BLUP	RMC_all	1	23707196	23807196	23757196	100000	1	5.17	-0.107	G	T	71	39	0.3545
qAs1-2	As_grain	TX_2yr_BLUP	indica	1	23962957	24068160	24012965	105203	> 1	6.06	0.164	G	A	35	23	0.3966
qAs1-2	As_grain	TX_2yr_BLUP	IND	1	23968132	24068139	24018132	100007	> 1	6.7	-0.236	C	T	29	5	0.1471
qAs1-2	As_grain	TX_2yr_BLUP	indica	1	24399843	24499849	24449843	100006	> 1	5.18	-0.136	A	T	36	6	0.1429
	As_grain	TX_2yr_BLUP	RMC_all	1	26275402	26375408	26325402	100006	> 1	5.25	0.19776	A	G	105	6	0.0541
	As_grain	TX_2yr_BLUP	indica	1	29313401	29413401	29363401	100000	1	5.42	0.16173	A	G	26	25	0.4902
qAs1-3	As_grain	TX_2yr_BLUP	indica	1	31452607	31552607	31502607	100000	1	5.24	0.23118	A	G	33	5 from 3	0.0833
qAs1-3	As_grain	TX_2yr_BLUP	RMC_all	1	31621853	31744618	31677916	122765	> 1	5.67	0.14942	C	T	108	21	0.1628
qAs1-3	As_grain	TX_2yr_BLUP	IND	1	32214808	32337835	32267594	123027	> 1	5.91	-0.17	G	T	19	8	0.2963
qAs1-3	As_grain	TX_2yr_BLUP	indica	1	32267594	34220812	32287447	1953218	> 1	5.44	-0.175	C	T	32	7	0.1795
	As_grain	TX_2yr_BLUP	RMC_all	1	40800829	40900848	40850829	100019	> 1	5.33	-0.28067	G	A	64	41	0.3905
	As_grain	TX_2yr_BLUP	IND	1	41925177	42025177	41975177	100000	1	5.38	-0.186	C	T	27	4	0.129
	As_grain	TX_2yr_BLUP	RMC_all	1	42110544	42210544	42160544	100000	1	5.3	0.18934	C	G	106	7	0.0619
	As_grain	TX_2yr_BLUP	japonica	1	42208328	42310749	42260749	102421	> 1	5.66	0.348	T	G	49	3	0.0577
	As_grain	TX_2yr_BLUP	IND	2	2817017	2917017	2867017	100000	1	5.08	-0.191	A	G	27	5	0.1563
	As_grain	TX_2yr_BLUP	IND	2	5586986	5686986	5636986	100000	1	5.1	-0.21	A	G	28	3	0.0968
	As_grain	TX_2yr_BLUP	AUS	2	6991222	7153038	7103038	161816	> 1	5.82	0.0908	C	T	15	7	0.3182
	As_grain	TX_2yr_BLUP	indica	2	10840510	10940510	10890510	100000	1	5.2	-0.11741	T	C	43	10	0.1887
	As_grain	TX_2yr_BLUP	indica	2	11985419	12085419	12035419	100000	1	5.88	0.139	C	A	64	11	0.1467
qAs2	As_grain	TX_2yr_BLUP	RMC_all	2	21523027	21730651	21575358	207624	> 1	5.31	0.267	G	A	52	43	0.4526
	As_grain	TX_2yr_BLUP	IND	2	25743215	25843215	25793215	100000	1	5.04	-0.232	C	T	19	4	0.1739
	As_grain	TX_2yr_BLUP	indica	2	25743215	25843215	25793215	100000	1	7.26	-0.222	C	T	42	4	0.087
	As_grain	TX_2yr_BLUP	indica	2	28088470	28188470	28138470	100000	1	5.26	-0.214	C	T	32	26	0.4483
	As_grain	TX_2yr_BLUP	japonica	2	30482570	30582570	30532570	100000	1	5.69	0.25316	A	G	46	4	0.08
	As_grain	TX_2yr_BLUP	indica	3	6962549	7062549	7012549	100000	1	5.13	0.13564	A	G	31	20	0.3922
	As_grain	TX_2yr_BLUP	indica	3	15327147	15427147	15377147	100001	1	5.5	-0.18291	C	A	26	20	0.4348
qAs3	As_grain	TX_2yr_BLUP	RMC_all	3	28221674	28416354	28366354	194680	> 1	5.91	-0.341	A	G	65	54	0.4538
	As_grain	TX_2yr_BLUP	RMC_all	3	35096718	35196718	35146718	100000	1	5.45	0.19139	G	T	107	7	0.0614
	As_grain	TX_2yr_BLUP	IND	4	4880373	4980373	4930373	100000	1	5.56	-0.191	A	C	24	3	0.1111
	As_grain	TX_2yr_BLUP	IND	4	6155775	6255775	6205775	100000	1	5.77	-0.259	A	G	16	6	0.2727
	As_grain	TX_2yr_BLUP	indica	4	6155775	6255775	6205775	100000	1	5.15	-0.199	A	G	34	6	0.15
qAs4	As_grain	TX_2yr_BLUP	RMC_all	4	8222722	8322722	8272722	100000	1	5.13	0.19352	C	T	81	11	0.1196
qAs4	As_grain	TX_2yr_BLUP	RMC_all	4	8452352	8552352	8502352	100000	1	5.56	0.15915	C	T	88	26	0.2281
qAs4	As_grain	TX_2yr_BLUP	RMC_all	4	8727074	9059843	9009797	332769	> 1	5.75	0.2078	A	T	85	9	0.0957
qAs4	As_grain	TX_2yr_BLUP	RMC_all	4	9189716	9289716	9239716	100000	1	5.57	0.138	T	C	102	23	0.184
qAs4	As_grain	TX_2yr_BLUP	RMC_all	4	9968077	10105830	10018077	137753	> 1	5.09	0.15767	A	G	68	32	0.32
qAs4	As_grain	TX_2yr_BLUP	RMC_all	4	10267121	10405131	10335630	138010	> 1	5.18	0.17611	C	T	85	26	0.2342
qAs4	As_grain	TX_2yr_BLUP	RMC_all	4	10543257	10932972	10882972	389715	> 1	5.43	0.18477	C	T	86	23	0.211
qAs4	As_grain	TX_2yr_BLUP	RMC_all	4	11066541	11292867	11242867	226326	> 1	5.38	0.17589	C	T	95	28	0.2276
	As_grain	TX_2yr_BLUP	RMC_all	4	17827966	17927966	17877966	100000	1	5.02	0.162	C	A	92	9	0.0891
	As_grain	TX_2yr_BLUP	japonica	4	31495275	31595666	31545275	100391	> 1	5.36	0.30892	G	T	45	4	0.0816
	As_grain	TX_2yr_BLUP	indica	4	31672431	31772431	31722431	100000	1	5.01	0.09273	A	G	29	26	0.4727
	As_grain	TX_2yr_BLUP	RMC_all	4	31881925	31981925	31931925	100000	1	5.01	0.12982	A	G	84	38	0.3115
	As_grain	TX_2yr_BLUP	indica	5	2105050	2205050	2155050	100000	1	5.02	-0.209	G	T	48	5	0.0943
	As_grain	TX_2yr_BLUP	indica	5	12351740	12451740	12401740	100000	1	6.48	-0.20394	T	A	53	4	0.0702
	As_grain	TX_2yr_BLUP	RMC_all	5	14032862	14132862	14082862	100000	1	6.26	0.17136	A	G	74	13	0.1494
	As_grain	TX_2yr_BLUP	japonica	5	26166261	26266261	26216261	100000	1	5.4	0.30102	C	T	51	3	0.0556
	As_grain	TX_2yr_BLUP	IND	6	5651431	5751431	5701431	100000	1	5.07	-0.154	C	T	23	7	0.2333
	As_grain	TX_2yr_BLUP	indica	6	5651431	5751431	5701431	100000	1	5.01	-0.131	C	T	53	8	0.1311
qAs6-1	As_grain	TX_2yr_BLUP	indica	6	13039217	13169010	13115883	129793	> 1	6.09	-0.139	C	T	55	11	0.1667
	As_grain	TX_2yr_BLUP	RMC_all	6	14018981	14118981	14068981	100000	1	5.01	0.17731	A	T	98	6	0.0577
qAs6-2	As_grain	TX_2yr_BLUP	indica	6	17619751	18073467	17699137	453716	> 1	6.02	-0.161	C	T	55	8	0.127
qAs6-2	As_grain	TX_2yr_BLUP	IND	6	17677115	17777115	17727115	100000	1	5.13	-0.13386	T	G	24	13	0.3514
qAs6-2	As_grain	TX_2yr_BLUP	RMC_all	6	18973908	19073908	19023908	100000	1	5.03	0.17106	G	T	106	7	0.0619
qAs6-2	As_grain	TX_2yr_BLUP	indica	6	19118461	19218461	19168461	100000	1	5.16	-0.18	A	T	51	5	0.0893
qAs6-2	As_grain	TX_2yr_BLUP	RMC_all	6	19215137	19315137	19265137	100000	1	6.09	0.16324	C	T	121	11	0.0833
	As_grain	TX_2yr_BLUP	RMC_all	6	21524073	21624073	21574073	100000	1	6.36	0.262	G	A	84	12	0.125
	As_grain	TX_2yr_BLUP	RMC_all	6	26139959	26243844	26189959	103885	> 1	5.66	-0.137	C	G	89	17	0.1604
	As_grain	TX_2yr_BLUP	japonica	6	26140032	26240032	26190032	100000	1	5.07	-0.144	A	G	33	18	0.3529
	As_grain	TX_2yr_BLUP	indica	7	5105928	5205928	5155928	100000	1	6.02	0.128	T	A	42	22	0.3438
qAs7-1	As_grain	TX_2yr_BLUP	AUS	7	10506160	10606160	10556160	100000	1	5.28	0.124	G	A	9	4	0.3077
qAs7-1	As_grain	TX_2yr_BLUP	RMC_all	7	10966076	11066076	11016076	100000	1	5.81	0.168	T	C	111	11	0.0902
qAs7-1	As_grain	TX_2yr_BLUP	RMC_all	7	11824171	12048214	11874171	224043	> 1	6.13	0.18	G	A	89	11	0.11
qAs7-1	As_grain	TX_2yr_BLUP	RMC_all	7	12307247	12589848	12539848	282601	> 1	5.48	0.222	G	A	77	6	0.0723
	As_grain	TX_2yr_BLUP	RMC_all	7	13606953	13706953	13656953	100000	1	5.97	0.1628	C	T	69	14	0.1687
	As_grain	TX_2yr_BLUP	RMC_all	7	20758118	20871770	20818974	113652	> 1	6.61	0.1888	C	T	109	13	0.1066
qAs7-2	As_grain	TX_2yr_BLUP	RMC_all	7	22636921	22931748	22686921	294827	> 1	5.42	-0.155	G	A	82	31	0.2743
qAs7-2	As_grain	TX_2yr_BLUP	TEJ	7	24433222	24533222	24483222	100000	1	5.09	-0.17274	G	A	7	7	0.5
qAs8	As_grain	TX_2yr_BLUP	RMC_all	8	394274	648143	598139	253869	> 1	6.24	-0.37	A	G	43	39	0.4756
qAs8	As_grain	TX_2yr_BLUP	RMC_all	8	394274	648143	598139	253869	> 1	6.24	-0.37	A	G	43	39	0.4756
qAs8	As_grain	TX_2yr_BLUP	indica	8	796905	896905	846905	100000	1	5.6	0.12821	C	T	40	19	0.322
qAs8	As_grain	TX_2yr_BLUP	RMC_all	8	801950	901950	851950	100000	1	5.25	-0.142	A	C	76	46	0.377
qAs8	As_grain	TX_2yr_BLUP	indica	8	1205255	1205255	1255255	100000	1	5.21	0.17	A	T	53	3	0.0536
qAs8	As_grain	TX_2yr_BLUP	indica	8	1765831	1865831	1815831	100000	1	5.94	0.179	T	A	29	18	0.383
	As_grain	TX_2yr_BLUP	indica	8	3805255	3905255	3855255	100000	1	5.21	-0.223	A	T	53	3	0.0536
	As_grain	TX_2yr_BLUP	indica	8	18675636	18775636	18725636	100000	1	6.13	-0.19553	G	A	50	4	0.0741
	As_grain	TX_2yr_BLUP	indica	8	19020585	19120585	19070585	100000	1	5.44	0.22904	A	G	45	3	0.0625
	As_grain	TX_2yr_BLUP	RMC_all	9	622809	722809	672809	100000	1	5.03	0.168	C	A	93	15	0.1389
qAs9	As_grain	TX_2yr_BLUP	RMC_all	9	3336592	3937895	3386592	501303	> 1	6.37	0.17	G	A	76	12	0.1364
	As_grain	TX_2yr_BLUP	RMC_all	9	4317917	4417917	4367917	100000	1	5.38	0.17879	C	T	74	11	0.1294
	As_grain	TX_2yr_BLUP	japonica	9	6679656	6808405	6758405	128749	> 1	5.41	0.341	G	A	32	4	0.1111
	As_grain	TX_2yr_BLUP	japonica	9	9313025	9413025	9363025	100000	1	5.26	0.323	T	C	36	4	0.1
	As_grain	TX_2yr_BLUP	japonica	9	11082432	11337860	11132432	255428	> 1	5.29	0.293	T	A	46	4	0.08
	As_grain	TX_2yr_BLUP	RMC_all	9	14371274	14471274	14421274	100000	1	5.08	0.23187	A	G	80	4	0.0476
	As_grain	TX_2yr_BLUP	indica	9	19107027	19207027	19157027	100000	1	5.04	0.185	G	A	40	3	0.0698
	As_grain	TX_2yr_BLUP	RMC_all	10	2452669	2552669	2502669	100000	1	5.09	-0.10759	G	C	91	21	0.1875
	As_grain	TX_2yr_BLUP	indica	10	4290737	4390737	4340737	100000	1	5.52	0.161	C	A	25	16	0.3902
	As_grain	TX_2yr_BLUP	IND	10	4630094	4730094	4680094	100000	1	5.52	-0.229	A	C	32	3	0.0857
	As_grain	TX_2yr_BLUP	indica	10	11868679	11972941	11922941	104262	> 1	5.29	0.11103	C	G	51	24	0.32
	As_grain	TX_2yr_BLUP	IND	10	14775193	14875193	14825193	100000	1	6.08	-0.201	C	T	21	5	0.1923
	As_grain	TX_2yr_BLUP	RMC_all	10	15678356	15778356	15728356	100000	1	5.41	0.39	G	C	69	22	0.2418
	As_grain	TX_2yr_BLUP	RMC_all	10	19227018	19327018	19277018	100000	1	5.76	0.21526	G	T	103	6	0.055
qAs10	As_grain	TX_2yr_BLUP	TRJ	10	20914520	21014520	20964520	100000	1	5.2064	0.5563	T	C	13	3	0.0714286
qAs10	As_grain	TX_2yr_BLUP	AUS	10	20931936	21145930	21012106	213994	> 1	5.24	-0.0858	A	G	10	9	0.4737
qAs11-1	As_grain	TX_2yr_BLUP	indica	11	8199255	8424558	8286743	225303	> 1	5.64	0.14614	A	C	41	7	0.18
qAs11-1	As_grain	TX_2yr_BLUP	IND	11	8321863	8457134	8371863	135271	> 1	6.43	-0.19255	G	A	22	6	0.3125
qAs11-1	As_grain	TX_2yr_BLUP	indica	11	8790750	8901679	8840750	110929	> 1	6.23	0.19875	C	T	42	7	0.1429
	As_grain	TX_2yr_BLUP	RMC_all	11	12671575	12771575	12721575	100000	1	5.03	-0.356	A	G	56	53	0.4862
	As_grain	TX_2yr_BLUP	IND	11	15614312	15714316	15664316	100004	> 1	5.27	-0.21	A	G	23	3	0.1154
qAs11-2	As_grain	TX_2yr_BLUP	AUS	11	25034091	25134091	25084091	100000	1	6.28	0.112	G	A	15	7	0.3182
qAs11-2	As_grain	TX_2yr_BLUP	RMC_all	11	25146803	25259544	25209544	112741	> 1	5.35	0.172	G	A	116	9	0.072
qAs11-2	As_grain	TX_2yr_BLUP	indica	11	25895458	25995458	25945458	100000	1	5.06	-0.15856	G	A	48	6	0.1111
	As_grain	TX_2yr_BLUP	japonica	12	4742229	4842229	4792229	100000	1	6.24	0.33531	A	G	40	4	0.0909
	As_grain	TX_2yr_BLUP	indica	12	12439463	12539463	12489463	100000	1	5.47	0.21043	C	T	32	8	0.2
	As_grain	TX_2yr_BLUP	IND	12	19897023	19997023	19947023	100000	1	5.36	-0.226	C	T	24	3	0.1111
	Si_hull	BLUP_AR&TX	AUS	1	1087952	1187952	1137952	100000	1	5.06	-32.6285	T	A	14	3	0.1765
	Si_hull	BLUP_AR&TX	indica	1	3476693	3576693	3526693	100000	1	5.22	-22.4	C	T	31	17	0.3542
qSi1-1	Si_hull	BLUP_AR&TX	RMC_all	1	4482438	4582438	4532438	100000	1	6.01	-23.3	C	T	82	17	0.1717
qSi1-1	Si_hull	BLUP_AR&TX	japonica	1	4862056	4962056	4912056	100000	1	6.24	-42.6	G	T	18	16	0.4706
qSi1-1	Si_hull	BLUP_AR&TX	RMC_all	1	5710710	6050735	5942842	340025	> 1	5.38	48.2379	C	T	77	5	0.0649351
qSi1-1	Si_hull	BLUP_AR&TX	japonica	1	5917031	6347331	6034505	430300	> 1	5.43	39.8	T	C	25	4	0.1379
qSi1-1	Si_hull	BLUP_AR&TX	RMC_all	1	6915096	7015096	6965096	100000	1	5.73	29.546	A	G	65	22	0.2529
	Si_hull	BLUP_AR&TX	RMC_all	1	8296728	8396728	8346728	100000	1	5.91	-41.4	G	T	82	16	0.1633
	Si_hull	BLUP_AR&TX	japonica	1	8296728	8396728	8346728	100000	1	6.24	-42.6	G	T	18	16	0.4706
	Si_hull	AR_2yr_BLUP	RMC_all	1	8296728	8396728	8346728	100000	1	5.9	-53	G	T	82	16	0.1633
	Si_hull	AR_2yr_BLUP	japonica	1	8296728	8396728	8346728	100000	1	5.73	-53.1	G	T	18	16	0.4706
	Si_hull	BLUP_AR&TX	japonica	1	8743593	8911384	8793593	167791	> 1	5.49	-40.3	C	T	26	24	0.48
	Si_hull	AR_2yr_BLUP	japonica	1	8743593	8843593	8793593	100000	1	5.02	-52.9	C	T	26	24	0.48
	Si_hull	BLUP_AR&TX	IND	1	9719414	9819414	9769414	100000	1	5.31	-40.409	G	A	30	4	0.1176
	Si_hull	AR_2yr_BLUP	japonica	1	10158945	10258945	10208945	100000	1	5.26	47.2116	A	G	36	4	0.1
	Si_hull	AR_2yr_BLUP	RMC_all	1	10163866	10263866	10213866	100000	1	6.03	-41.8	A	C	54	42	0.4375
	Si_hull	AR_2yr_BLUP	indica	1	11416538	11516538	11466538	100000	1	5.06	30.2272	G	T	26	21	0.4468
	Si_hull	AR_2yr_BLUP	indica	1	16026638	16126638	16076638	100000	1	5.87	-42.2299	C	A	38	6	0.1364
	Si_hull	AR_2yr_BLUP	indica	1	22330965	22430965	22380965	100000	1	5.28	-27.1	C	T	45	17	0.2742
qSi1-2	Si_hull	BLUP_AR&TX	japonica	1	23276527	23376527	23326527	100000	1	5.34	-25.3196	G	A	35	6	0.1463
qSi1-2	Si_hull	AR_2yr_BLUP	RMC_all	1	23608293	23708293	23658293	100000	1	5.03	-37.732	C	A	95	5	0.05
qSi1-2	Si_hull	TX_2yr_BLUP	indica	1	24378789	24514135	24428789	135346	> 1	5.23	-78.4436	G	C	33	23	0.4107
qSi1-2	Si_hull	TX_2yr_BLUP	RMC_all	1	24384058	24562705	24512705	178647	> 1	5.96	68.8	G	A	68	35	0.3398
qSi1-2	Si_hull	AR_2yr_BLUP	indica	1	24518121	24618121	24568121	100000	1	5.4	40.4848	A	G	67	6	0.0822
qSi1-2	Si_hull	TX_2yr_BLUP	AUS	1	25530199	25630199	25580199	100000	1	5.4	-36.4	A	G	11	6	0.3529
qSi1-2	Si_hull	AR_2yr_BLUP	japonica	1	25718245	25818245	25768245	100000	1	5.11	-59.8	A	G	18	15	0.4545
	Si_hull	BLUP_AR&TX	indica	1	27111201	27211201	27161201	100000	1	5.04	-19.5762	T	C	32	23	0.4182
	Si_hull	TX_2yr_BLUP	indica	1	27343044	27443044	27393044	100000	1	5.81	-41.2	C	T	25	16	0.3902
	Si_hull	TX_2yr_BLUP	RMC_all	1	27705769	27805769	27755769	100000	1	5.39	88.6	G	A	53	24	0.3117
	Si_hull	BLUP_AR&TX	RMC_all	1	27725114	27825114	27775114	100000	1	5.21	-21.8	C	T	86	11	0.1134
qSi1-3	Si_hull	BLUP_AR&TX	RMC_all	1	31765255	31865255	31815255	100000	1	5.21	26.8	G	A	82	16	0.1633
qSi1-3	Si_hull	AR_2yr_BLUP	RMC_all	1	31724740	31872484	31815255	147744	> 1	5.52	36.2	G	A	82	16	0.1633
qSi1-3	Si_hull	AR_2yr_BLUP	japonica	1	31765933	31865933	31815933	100000	1	5.04	-49.8	C	T	16	14	0.4667
qSi1-3	Si_hull	BLUP_AR&TX	AUS	1	31885225	31985225	31935225	100000	1	5.05	-32.6	A	G	13	5	0.2778
qSi1-3	Si_hull	AR_2yr_BLUP	indica	1	32608417	32708417	32658417	100000	1	5.88	-31.2936	C	T	45	12	0.1667
qSi1-3	Si_hull	TX_2yr_BLUP	RMC_all	1	33250299	33350299	33300299	100000	1	5.65	-33.4	C	T	99	9	0.0833
qSi1-3	Si_hull	TX_2yr_BLUP	japonica	1	33250299	33350299	33300299	100000	1	5.2	-34	C	T	32	9	0.2195
qSi1-3	Si_hull	AR_2yr_BLUP	indica	1	33951833	34051833	34001833	100000	1	5.04	-31.3236	G	A	41	17	0.2931
qSi1-3	Si_hull	BLUP_AR&TX	RMC_all	1	34432225	34532225	34482225	100000	1	5.19	-21.8731	T	C	104	11	0.0957
qSi1-3	Si_hull	TX_2yr_BLUP	RMC_all	1	34763360	34863360	34813360	100000	1	5.27	-31.8	C	G	103	8	0.0721
qSi1-3	Si_hull	TX_2yr_BLUP	japonica	1	34763360	34863360	34813360	100000	1	5.47	-32.2	C	G	39	8	0.1702
qSi1-3	Si_hull	TX_2yr_BLUP	AUS	1	35081598	35181598	35131598	100000	1	5.34	-40	C	T	10	5	0.3333
	Si_hull	AR_2yr_BLUP	indica	1	37286996	37386996	37336996	100000	1	5.5	-38.1912	G	C	24	19	0.4419
	Si_hull	AR_2yr_BLUP	IND	1	37286996	37386996	37336996	100000	1	5.02	44.5118	C	G	17	6	0.2609
	Si_hull	AR_2yr_BLUP	indica	1	41165953	41265953	41215953	100000	1	5.28	-28.2	A	G	55	12	0.1791
	Si_hull	AR_2yr_BLUP	indica	2	2021423	2121423	2071423	100000	1	5.9	32.6	G	A	55	11	0.1667
	Si_hull	AR_2yr_BLUP	RMC_all	2	4739186	4843428	4793428	104242	> 1	5.53	-49.321	G	A	101	23	0.1855
	Si_hull	AR_2yr_BLUP	indica	2	5311552	5411552	5361552	100000	1	5.5	38.3	T	C	65	6	0.0845
	Si_hull	AR_2yr_BLUP	indica	2	10150970	10250970	10200970	100000	1	5.08	31	G	A	44	7	0.1373
	Si_hull	TX_2yr_BLUP	RMC_all	2	10180019	10280019	10230019	100000	1	6.89	51.2484	A	T	70	25	0.2632
	Si_hull	BLUP_AR&TX	indica	2	10180019	10280019	10230019	100000	1	5.26	-37.0032	T	A	24	20	0.4545
	Si_hull	TX_2yr_BLUP	RMC_all	2	13827284	13927284	13877284	100000	1	5.76	34.4	G	A	59	33	0.3587
	Si_hull	TX_2yr_BLUP	RMC_all	2	14685629	14785629	14735629	100000	1	5.65	79.5818	A	G	70	37	0.3458
	Si_hull	BLUP_AR&TX	RMC_all	2	15661079	15761079	15711079	100000	1	5.49	-37.6	A	T	81	26	0.243
qSi2-1	Si_hull	TX_2yr_BLUP	indica	2	17071537	17171537	17121537	100000	1	5.93	-31.6	C	T	39	13	0.25
qSi2-1	Si_hull	TX_2yr_BLUP	AUS	2	17071537	17171537	17121537	100000	1	5.95	-56	C	T	17	3	0.15
qSi2-1	Si_hull	AR_2yr_BLUP	IND	2	19137943	19419726	19190405	281783	> 1	6.01	33.2276	A	G	16	11	0.4074
qSi2-1	Si_hull	BLUP_AR&TX	indica	2	19157967	19257967	19207967	100000	1	6.34	-22.1254	C	A	38	15	0.283
qSi2-1	Si_hull	AR_2yr_BLUP	indica	2	19141776	19419726	19207967	277950	> 1	6.65	-30.0358	C	A	38	15	0.283
qSi2-1	Si_hull	AR_2yr_BLUP	RMC_all	2	19294371	19394371	19344371	100000	1	5.06	45.0491	C	T	91	5	0.0521
qSi2-1	Si_hull	AR_2yr_BLUP	japonica	2	19294371	19394371	19344371	100000	1	5.03	48.1756	C	T	31	4	0.1143
	Si_hull	BLUP_AR&TX	TEJ	2	20494630	20594630	20544630	100000	1	5.28	-42	A	G	18	3	0.1429
	Si_hull	BLUP_AR&TX	AUS	2	20496433	20596433	20546433	100000	1	5.15	-28.9	C	T	8	3	0.2727
qSi2-2	Si_hull	BLUP_AR&TX	RMC_all	2	23094460	23194460	23144460	100000	1	6.9	27.7837	A	T	73	22	0.2316
qSi2-2	Si_hull	TX_2yr_BLUP	RMC_all	2	23094460	23194460	23144460	100000	1	5.06	30.7481	A	T	73	22	0.2316
qSi2-2	Si_hull	TX_2yr_BLUP	AUS	2	23939850	24039850	23989850	100000	1	5.03	-19.62	T	G	7	6	0.4615
qSi2-2	Si_hull	AR_2yr_BLUP	indica	2	24186948	24286948	24236948	100000	1	5.02	-20.309	G	T	50	5	0.0909
qSi2-2	Si_hull	AR_2yr_BLUP	RMC_all	2	24734088	24834088	24784088	100000	1	5.06	21.5181	G	C	91	5	0.0521
qSi2-2	Si_hull	BLUP_AR&TX	indica	2	25204352	25304352	25254352	100000	1	6.06	-19.8	A	G	30	24	0.4444
qSi2-2	Si_hull	TX_2yr_BLUP	TRJ	2	25301512	25401512	25351512	100000	1	5.08	-44.2655	G	C	8	3	0.2727
qSi2-2	Si_hull	TX_2yr_BLUP	indica	2	25618564	25718564	25668564	100000	1	5.38	27.7646	C	T	38	30	0.4412
qSi2-2	Si_hull	AR_2yr_BLUP	RMC_all	2	25820065	25922774	25870065	102709	> 1	5.37	26.985	A	G	106	19	0.152
qSi2-2	Si_hull	BLUP_AR&TX	IND	2	26030899	26130899	26080899	100000	1	5.67	-26.2	A	G	13	10	0.4348
	Si_hull	TX_2yr_BLUP	RMC_all	2	28034129	28134129	28084129	100000	1	6.32	105	G	A	47	23	0.3286
qSi2-3	Si_hull	BLUP_AR&TX	AUS	2	29610452	29710452	29660452	100000	1	5.03	-24.0048	T	G	9	6	0.4
qSi2-3	Si_hull	TX_2yr_BLUP	indica	2	29610978	29830975	29708444	219997	> 1	6.55	-35.0695	T	G	52	10	0.1613
qSi2-3	Si_hull	TX_2yr_BLUP	indica	2	29931669	30219271	29981669	287602	> 1	9.21	-42.7145	T	C	51	8	0.1356
qSi2-3	Si_hull	BLUP_AR&TX	AUS	2	30016633	30116633	30066633	100000	1	5.21	-29.8392	T	C	14	4	0.2222
qSi2-3	Si_hull	TX_2yr_BLUP	japonica	2	30482570	30665451	30532570	182881	> 1	5.01	-25.316	A	G	46	4	0.08
qSi2-3	Si_hull	AR_2yr_BLUP	indica	1	31461740	31628586	31511740	166846	> 1	5.06803	-35.9145	C	A	23	11	0.3235
qSi2-3	Si_hull	AR_2yr_BLUP	indica	1	32375602	32495888	32445888	120286	> 1	5.014	-33.6	C	T	43	10	0.1887
qSi2-3	Si_hull	BLUP_AR&TX	japonica	2	33264549	33364549	33314549	100000	1	5.06	-48.0146	G	A	20	17	0.4595
qSi2-3	Si_hull	TX_2yr_BLUP	AUS	2	33693449	33969000	33919000	275551	> 1	5.14	-47.4093	G	A	21	3	0.125
	Si_hull	AR_2yr_BLUP	japonica	3	1415441	1555023	1501206	139582	> 1	5.75	49.0787	C	T	23	11	0.3235
	Si_hull	BLUP_AR&TX	RMC_all	3	2138197	2238197	2188197	100000	1	5.03	-30.4963	G	A	66	21	0.2414
	Si_hull	AR_2yr_BLUP	RMC_all	3	2138197	2238197	2188197	100000	1	6.07	-44.0371	G	A	66	21	0.2414
	Si_hull	BLUP_AR&TX	RMC_all	3	2357902	2457902	2407902	100000	1	5.23	27.1632	C	G	73	9	0.1098
	Si_hull	AR_2yr_BLUP	RMC_all	3	2357902	2457902	2407902	100000	1	7.05	39.5095	C	G	73	9	0.1098
qSi3-1	Si_hull	AR_2yr_BLUP	japonica	3	3409465	3509465	3459465	100000	1	5.84	45.7	G	A	43	4	0.0851
qSi3-1	Si_hull	BLUP_AR&TX	RMC_all	3	3416346	3892717	3470254	476371	> 1	6.29	29.9196	A	T	112	8	0.0667
qSi3-1	Si_hull	AR_2yr_BLUP	RMC_all	3	3426464	4213769	3713250	787305	> 1	7.83	-41.6	C	T	50	43	0.4624
qSi3-1	Si_hull	AR_2yr_BLUP	japonica	3	3663250	3850957	3713250	187707	> 1	5.27	46.2	T	C	40	4	0.0909
qSi3-1	Si_hull	BLUP_AR&TX	IND	3	3901075	4001075	3951075	100000	1	5.17	-20.1873	G	A	9	9	0.5
qSi3-1	Si_hull	AR_2yr_BLUP	japonica	3	4113769	4261437	4169207	147668	> 1	6.12	52.7	T	C	23	21	0.4773
qSi3-1	Si_hull	BLUP_AR&TX	japonica	3	4161437	4261437	4211437	100000	1	5.54	37.9737	G	T	25	22	0.4681
qSi3-1	Si_hull	BLUP_AR&TX	AUS	3	4203074	4303074	4253074	100000	1	5.49	-29.5883	T	A	12	6	0.3333
qSi3-1	Si_hull	BLUP_AR&TX	RMC_all	3	4113769	4480914	4320769	367145	> 1	6.93	-29.8	C	T	67	25	0.2717
qSi3-1	Si_hull	TX_2yr_BLUP	RMC_all	3	4277508	4434196	4334797	156688	> 1	5.99	-36.4433	G	A	64	25	0.2809
qSi3-1	Si_hull	AR_2yr_BLUP	japonica	3	4589164	4689164	4639164	100000	1	5.05	-56.1746	T	C	24	23	0.4894
qSi3-1	Si_hull	BLUP_AR&TX	RMC_all	3	4590343	4690343	4640343	100000	1	5.33	-41.5195	G	A	82	23	0.219
qSi3-1	Si_hull	TX_2yr_BLUP	indica	3	4602555	4702555	4652555	100000	1	6.45	-41.1914	T	C	39	11	0.22
qSi3-1	Si_hull	AR_2yr_BLUP	RMC_all	3	4315853	4760836	4710308	444983	> 1	6.73	-44.257	G	A	46	41	0.4713
qSi3-1	Si_hull	AR_2yr_BLUP	indica	3	4702256	4802256	4752256	100000	1	5.72	39.4207	G	T	35	8	0.186
	Si_hull	TX_2yr_BLUP	RMC_all	3	5640506	5816465	5746047	175959	> 1	6.37	69.7	T	C	81	43	0.3468
	Si_hull	BLUP_AR&TX	AUS	3	5885872	6032233	5935872	146361	> 1	5.68	-33.8	A	G	17	4	0.1905
	Si_hull	BLUP_AR&TX	RMC_all	3	6061357	6161357	6111357	100000	1	5.02	-32.3078	T	C	72	19	0.2088
	Si_hull	AR_2yr_BLUP	RMC_all	3	6061357	6161357	6111357	100000	1	5.25	-43.5315	T	C	72	19	0.2088
	Si_hull	TX_2yr_BLUP	AUS	3	6103165	6203165	6153165	100000	1	5.05	-47	G	T	19	4	0.1739
	Si_hull	AR_2yr_BLUP	RMC_all	3	6801831	6901831	6851831	100000	1	5.45	-42.3	C	T	86	21	0.1963
qSi3-2	Si_hull	TX_2yr_BLUP	IND	3	8622496	8723805	8672496	101309	> 1	5.7	-48.7935	G	A	17	3	0.15
qSi3-2	Si_hull	TX_2yr_BLUP	indica	3	8637221	8811049	8761049	173828	> 1	5.24	-35.7	C	T	41	7	0.1458
qSi3-2	Si_hull	TX_2yr_BLUP	RMC_all	3	8790917	8890917	8840917	100000	1	5.28	30.7346	C	T	56	32	0.3636
qSi3-2	Si_hull	BLUP_AR&TX	indica	3	8790917	8890917	8840917	100000	1	5.34	-24.586	T	C	29	11	0.275
qSi3-2	Si_hull	TX_2yr_BLUP	indica	3	9104239	9204240	9154239	100001	> 1	5.17	-29.3706	T	G	44	13	0.2281
qSi3-2	Si_hull	BLUP_AR&TX	indica	3	9030520	9258990	9208990	228470	> 1	5.43	-20.5	C	T	52	15	0.2239
qSi3-2	Si_hull	BLUP_AR&TX	AUS	3	9220291	9364210	9270291	143919	> 1	6.1	-25.7	G	T	17	7	0.2917
	Si_hull	AR_2yr_BLUP	japonica	3	10641367	10741367	10691367	100000	1	5.19	-85.8425	G	C	19	18	0.4865
	Si_hull	BLUP_AR&TX	IND	3	12694065	12794065	12744065	100000	1	5.12	-23.1	C	T	22	12	0.3529
qSi3-3	Si_hull	BLUP_AR&TX	TRJ	3	14883664	14983664	14933664	100000	1	5.34	-22.6	C	T	13	3	0.1875
qSi3-3	Si_hull	BLUP_AR&TX	japonica	3	14910499	15145805	14960499	235306	> 1	5.34	-42	C	T	21	13	0.3824
qSi3-3	Si_hull	TX_2yr_BLUP	TEJ	3	14784049	15227631	15013701	443582	> 1	5.27	-50.3186	G	A	15	4	0.2105
qSi3-3	Si_hull	AR_2yr_BLUP	RMC_all	3	15045791	15145791	15095791	100000	1	5.14	46.1	G	A	78	29	0.271
qSi3-3	Si_hull	BLUP_AR&TX	RMC_all	3	14979159	15145805	15095805	166646	> 1	5.78	36	G	A	77	30	0.2804
qSi3-3	Si_hull	BLUP_AR&TX	TEJ	3	14644162	15485266	15214245	841104	> 1	6	-38.7	A	C	20	4	0.1667
	Si_hull	AR_2yr_BLUP	RMC_all	3	16551081	16678176	16601081	127095	> 1	5.83	-27.8963	G	A	44	41	0.4824
	Si_hull	TX_2yr_BLUP	indica	3	16905859	17005859	16955859	100000	1	5.35	53.9	G	A	36	24	0.4
	Si_hull	BLUP_AR&TX	TRJ	3	17856178	18121195	18071195	265017	> 1	5.64	-21.1788	T	C	10	4	0.2857
	Si_hull	BLUP_AR&TX	TRJ	3	19557481	19925326	19875324	367845	> 1	5.76	-20.8	A	C	8	4	0.3333
	Si_hull	BLUP_AR&TX	TRJ	3	20158216	20258216	20208216	100000	1	5.34	-23.7626	G	A	9	3	0.25
	Si_hull	TX_2yr_BLUP	TRJ	3	20726293	20826293	20776293	100000	1	5.2	-30.7	A	G	10	5	0.3333
	Si_hull	BLUP_AR&TX	TRJ	3	20613527	20848426	20798426	234899	> 1	5.46	-23.8677	T	C	11	3	0.2143
	Si_hull	AR_2yr_BLUP	indica	3	21096607	21196607	21146607	100000	1	5.27	-37.5569	T	G	38	6	0.1364
qSi3-4	Si_hull	TX_2yr_BLUP	AUS	3	23097011	23197011	23147011	100000	1	5.02	-53.4	C	T	11	3	0.1538
qSi3-4	Si_hull	BLUP_AR&TX	indica	3	23442133	23542133	23492133	100000	1	5.34	-20.0796	G	A	16	16	0.5
qSi3-4	Si_hull	AR_2yr_BLUP	indica	3	23442187	23542187	23492187	100000	1	5.17	32.6051	A	G	26	12	0.3158
qSi3-4	Si_hull	BLUP_AR&TX	RMC_all	3	23960585	24078246	24010585	117661	> 1	6.11	-33.1311	G	A	99	26	0.208
qSi3-4	Si_hull	AR_2yr_BLUP	RMC_all	3	23960585	24078246	24010585	117661	> 1	6.12	-43.7418	G	A	99	26	0.208
	Si_hull	AR_2yr_BLUP	japonica	3	26925729	27025729	26975729	100000	1	5.79	65.5	T	G	17	13	0.4333
	Si_hull	AR_2yr_BLUP	RMC_all	3	26940156	27040156	26990156	100000	1	5.32	-40.1345	T	G	97	25	0.2049
	Si_hull	AR_2yr_BLUP	IND	3	30839578	30939578	30889578	100000	1	5.19	47.4	G	A	18	4	0.1818
qSi3-5	Si_hull	BLUP_AR&TX	RMC_all	3	32021749	32176637	32071749	154888	> 1	5.15	22.6543	A	T	69	37	0.3491
qSi3-5	Si_hull	TX_2yr_BLUP	RMC_all	3	32934291	33041309	32984291	107018	> 1	5.8	-73.6836	T	C	73	16	0.1798
qSi3-5	Si_hull	TX_2yr_BLUP	RMC_all	3	33538356	33801060	33750405	262704	> 1	5.86	-78.4028	G	A	89	20	0.1835
qSi3-5	Si_hull	TX_2yr_BLUP	IND	3	34055980	34304026	34254026	248046	> 1	5.22	-53.9225	T	G	23	3	0.1154
qSi3-5	Si_hull	BLUP_AR&TX	IND	3	35627147	35727147	35677147	100000	1	5.57	-36.6573	T	C	31	4	0.1143
	Si_hull	BLUP_AR&TX	TEJ	4	18317	118317	68317	100000	1	5.03	-41.7	C	T	18	3	0.1429
qSi4-1	Si_hull	AR_2yr_BLUP	japonica	4	1689594	1789594	1739594	100000	1	5.18	-71.4	C	T	18	18	0.5
qSi4-1	Si_hull	TX_2yr_BLUP	indica	4	1715420	1815420	1765420	100000	1	5.77	-46.0696	T	C	43	5	0.1042
qSi4-1	Si_hull	BLUP_AR&TX	TEJ	4	1765647	2075504	2025504	309857	> 1	5.13	-40.9	C	T	20	3	0.1304
qSi4-1	Si_hull	TX_2yr_BLUP	RMC_all	4	2170965	2270965	2220965	100000	1	5.22	-36.1997	T	C	60	15	0.2
qSi4-1	Si_hull	BLUP_AR&TX	RMC_all	4	2170965	2410309	2360309	239344	> 1	6.29	-33.7581	G	A	83	5	0.0568
qSi4-1	Si_hull	BLUP_AR&TX	TRJ	4	2449585	2549585	2499585	100000	1	5.21	-24	C	T	10	3	0.2308
	Si_hull	AR_2yr_BLUP	AUS	4	4363216	4463238	4413216	100022	> 1	5.37	-35.1	C	T	12	3	0.2
	Si_hull	TX_2yr_BLUP	indica	4	4445187	4548216	4495187	103029	> 1	5.52	-42.7	C	T	32	8	0.2
	Si_hull	BLUP_AR&TX	indica	4	4445250	4545250	4495250	100000	1	5.21	-25.9053	G	A	42	9	0.1765
	Si_hull	TX_2yr_BLUP	RMC_all	4	4458059	4558059	4508059	100000	1	5.14	-43.4367	C	A	86	7	0.0753
	Si_hull	TX_2yr_BLUP	IND	4	4448216	4558059	4508059	109843	> 1	6.56	-45.47	C	A	28	6	0.1765
	Si_hull	AR_2yr_BLUP	RMC_all	4	4499342	4599342	4549342	100000	1	5.3	-26.2812	T	A	89	12	0.1188
	Si_hull	TX_2yr_BLUP	IND	4	4724264	4824264	4774264	100000	1	5.36	-35.4	C	T	30	6	0.1667
	Si_hull	BLUP_AR&TX	IND	4	4748326	4848326	4798326	100000	1	5.01	-32.075	G	A	24	6	0.2
	Si_hull	TX_2yr_BLUP	IND	4	4949727	5118628	5009469	168901	> 1	6.85	-36.3152	G	C	26	7	0.2121
	Si_hull	TX_2yr_BLUP	RMC_all	4	5264366	5364366	5314366	100000	1	5.11	-36.1	C	T	54	20	0.2703
	Si_hull	BLUP_AR&TX	TRJ	4	5989249	6089249	6039249	100000	1	5.09	-22	C	T	10	3	0.2308
	Si_hull	BLUP_AR&TX	IND	4	6093946	6193946	6143946	100000	1	5.42	-24.5	A	C	16	12	0.4286
	Si_hull	BLUP_AR&TX	TEJ	4	6332071	6432071	6382071	100000	1	5.25	-41.1472	G	A	18	3	0.1429
	Si_hull	BLUP_AR&TX	RMC_all	4	6384204	6484204	6434204	100000	1	5.95	-35.669	G	A	80	21	0.2079
	Si_hull	AR_2yr_BLUP	indica	4	6532067	6632067	6582067	100000	1	5.13	44.8007	C	T	31	3	0.0882
qSi4-2	Si_hull	BLUP_AR&TX	japonica	4	8013958	8113958	8063958	100000	1	5.13	-43.5	G	T	21	18	0.4615
qSi4-2	Si_hull	BLUP_AR&TX	TEJ	4	8013958	8113958	8063958	100000	1	5.04	-39.8	G	T	17	3	0.15
qSi4-2	Si_hull	AR_2yr_BLUP	japonica	4	8667159	8767159	8717159	100000	1	5.24	-77.4349	G	A	22	12	0.3529
qSi4-2	Si_hull	BLUP_AR&TX	TEJ	4	8966902	9066902	9016902	100000	1	5.01	-39.7097	T	C	17	3	0.15
qSi4-2	Si_hull	BLUP_AR&TX	japonica	4	9569522	9669522	9619522	100000	1	5.79	-44.7	A	T	22	18	0.45
qSi4-2	Si_hull	BLUP_AR&TX	TEJ	4	9569522	9819023	9769023	249501	> 1	5.32	-39.9	C	T	15	3	0.1667
qSi4-2	Si_hull	AR_2yr_BLUP	japonica	4	9878128	9978128	9928128	100000	1	5.87	-68.8947	T	C	18	14	0.4375
qSi4-2	Si_hull	BLUP_AR&TX	japonica	4	10607218	10707218	10657218	100000	1	5.55	-56	C	G	19	12	0.3871
qSi4-2	Si_hull	AR_2yr_BLUP	japonica	4	10607218	10707218	10657218	100000	1	5.08	-71.4	C	G	19	12	0.3871
qSi4-2	Si_hull	BLUP_AR&TX	TEJ	4	10728987	10936112	10778987	207125	> 1	5.2	-37.3	C	T	17	3	0.15
qSi4-3	Si_hull	BLUP_AR&TX	RMC_all	4	13235513	13362526	13312526	127013	> 1	6.51	-38.7	C	G	64	20	0.2381
qSi4-3	Si_hull	AR_2yr_BLUP	RMC_all	4	13262526	13362526	13312526	100000	1	5.68	-48.2	C	G	64	20	0.2381
qSi4-3	Si_hull	TX_2yr_BLUP	TEJ	4	13270041	13398263	13320041	128222	> 1	5.33	-44.2	A	G	19	5	0.2083
qSi4-3	Si_hull	BLUP_AR&TX	japonica	4	13605105	13705105	13655105	100000	1	5.51	-36.9053	T	G	23	14	0.3784
qSi4-3	Si_hull	BLUP_AR&TX	TEJ	4	14033210	14133210	14083210	100000	1	5.24	-41.8395	G	A	18	3	0.1429
qSi4-3	Si_hull	BLUP_AR&TX	RMC_all	4	13914478	14234708	14098476	320230	> 1	7.54	-34.5254	G	A	63	40	0.3883
qSi4-3	Si_hull	TX_2yr_BLUP	RMC_all	4	14048476	14148476	14098476	100000	1	6.62	-38.5117	G	A	63	40	0.3883
qSi4-3	Si_hull	AR_2yr_BLUP	RMC_all	4	14019935	14267135	14099263	247200	> 1	5.74	-39.8885	G	A	99	21	0.175
qSi4-3	Si_hull	BLUP_AR&TX	japonica	4	14036172	14241006	14099263	204834	> 1	5.93	-36.7483	G	A	25	20	0.4444
qSi4-3	Si_hull	AR_2yr_BLUP	japonica	4	14106762	14206762	14156762	100000	1	5.08	-57.4	G	T	21	16	0.4324
	Si_hull	BLUP_AR&TX	IND	4	18995613	19159439	19081729	163826	> 1	5.9	-22.1107	G	A	26	9	0.2571
	Si_hull	TX_2yr_BLUP	IND	4	19057458	19157458	19107458	100000	1	5.48	-33	A	G	33	9	0.2143
	Si_hull	BLUP_AR&TX	IND	4	21250774	21350774	21300774	100000	1	5.16	-36.5204	G	A	29	4	0.1212
	Si_hull	AR_2yr_BLUP	RMC_all	4	21296238	21401441	21346238	105203	> 1	5.59	41.3	G	A	81	6	0.069
	Si_hull	AR_2yr_BLUP	japonica	4	21351639	21451639	21401639	100000	1	5.25	44	T	C	44	4	0.0833
	Si_hull	AR_2yr_BLUP	indica	4	21933126	22033126	21983126	100000	1	5.16	-38.9482	T	A	45	6	0.1176
	Si_hull	AR_2yr_BLUP	RMC_all	4	22033201	22133201	22083201	100000	1	5.23	37.3	G	A	75	8	0.0964
	Si_hull	AR_2yr_BLUP	indica	4	22330080	22563968	22513968	233888	> 1	5.46	39.2	G	A	39	5	0.1136
	Si_hull	AR_2yr_BLUP	indica	4	22788355	22888355	22838355	100000	1	5.06	27.1432	C	T	50	10	0.1667
	Si_hull	BLUP_AR&TX	TRJ	4	23689531	23789531	23739531	100000	1	5.1	-25.7334	T	A	14	5	0.2632
qSi4-4	Si_hull	TX_2yr_BLUP	indica	4	29249845	29349845	29299845	100000	1	5.06	-30.1653	C	A	48	15	0.2381
qSi4-4	Si_hull	TX_2yr_BLUP	IND	4	29259050	29359050	29309050	100000	1	5.36	-48.3	A	T	27	4	0.129
qSi4-4	Si_hull	BLUP_AR&TX	IND	4	29064644	29364863	29313251	300219	> 1	5.43	-36.8825	C	A	38	4	0.0952
qSi4-4	Si_hull	BLUP_AR&TX	indica	4	29263251	29486620	29319115	223369	> 1	5.76	-24.5	A	G	33	23	0.4107
qSi4-4	Si_hull	TX_2yr_BLUP	RMC_all	4	29270627	29370627	29320627	100000	1	5.53	34.2	T	C	62	15	0.1948
qSi4-4	Si_hull	AR_2yr_BLUP	RMC_all	4	29889627	29989627	29939627	100000	1	5.22	36.6212	G	T	89	7	0.0729
qSi4-4	Si_hull	TX_2yr_BLUP	AUS	4	30352938	30452938	30402938	100000	1	5.08	-46.4	A	G	17	4	0.1905
qSi4-4	Si_hull	BLUP_AR&TX	IND	4	30489764	30589764	30539764	100000	1	5.46	-29.7	C	T	26	6	0.1875
qSi4-4	Si_hull	TX_2yr_BLUP	RMC_all	4	30639284	30739284	30689284	100000	1	5.44	35.5887	A	T	75	32	0.2991
qSi4-4	Si_hull	TX_2yr_BLUP	indica	4	30639284	30963849	30913849	324565	> 1	5.57	-77.3876	T	C	22	18	0.45
qSi4-4	Si_hull	BLUP_AR&TX	RMC_all	4	30885902	30985902	30935902	100000	1	5.68	-18.3	C	T	53	37	0.4111
qSi4-4	Si_hull	AR_2yr_BLUP	RMC_all	4	30885902	30985902	30935902	100000	1	5.87	-24.9	C	T	53	37	0.4111
qSi4-4	Si_hull	BLUP_AR&TX	japonica	4	30885902	30985902	30935902	100000	1	5.16	20	T	C	18	16	0.4706
qSi4-4	Si_hull	AR_2yr_BLUP	japonica	4	31011066	31117673	31061066	106607	> 1	6.03	44.0991	A	G	32	6	0.1579
qSi4-4	Si_hull	TX_2yr_BLUP	IND	4	31058294	31162395	31108294	104101	> 1	5.43	-43.1115	T	C	29	3	0.0938
qSi4-4	Si_hull	BLUP_AR&TX	IND	4	31059972	31165047	31112395	105075	> 1	5.82	-37	A	G	36	4	0.1
qSi4-4	Si_hull	BLUP_AR&TX	japonica	4	31596537	31696537	31646537	100000	1	5.22	-58.3598	T	C	21	9	0.3
qSi4-4	Si_hull	BLUP_AR&TX	AUS	4	31612023	31712023	31662023	100000	1	5.63	-27.1611	T	C	12	8	0.4
qSi4-4	Si_hull	BLUP_AR&TX	RMC_all	4	32091442	32191442	32141442	100000	1	5.21	-22.7	C	G	94	12	0.1132
qSi4-4	Si_hull	BLUP_AR&TX	japonica	4	32558180	32781171	32610663	222991	> 1	6.36	37.0203	C	G	23	22	0.4889
qSi4-4	Si_hull	BLUP_AR&TX	RMC_all	4	32648078	32748078	32698078	100000	1	5.05	19.9721	C	T	84	16	0.16
qSi4-4	Si_hull	AR_2yr_BLUP	japonica	4	32652753	32752753	32702753	100000	1	5.18	33.9	T	G	20	10	0.3333
qSi4-4	Si_hull	AR_2yr_BLUP	japonica	4	33500846	33600846	33550846	100000	1	5.29	40.3249	C	T	40	5	0.1111
	Si_hull	TX_2yr_BLUP	indica	4	34517615	34774114	34567615	256499	> 1	5.22	-95.4	A	T	35	27	0.4355
	Si_hull	TX_2yr_BLUP	AUS	5	266114	411778	316114	145664	> 1	5.86	-43.915	T	C	20	5	0.2
	Si_hull	BLUP_AR&TX	TEJ	5	518595	618595	568595	100000	1	5.31	-41	A	G	17	3	0.15
	Si_hull	BLUP_AR&TX	RMC_all	5	1851880	1951880	1901880	100000	1	5.19	-25.4	A	G	70	25	0.2632
	Si_hull	AR_2yr_BLUP	RMC_all	5	2391018	2491018	2441018	100000	1	5.06	-33.3281	T	C	87	13	0.13
	Si_hull	BLUP_AR&TX	RMC_all	5	2927317	3030846	2977317	103529	> 1	5.32	-27.025	G	A	78	21	0.2121
	Si_hull	AR_2yr_BLUP	japonica	5	3197926	3297926	3247926	100000	1	5.08	39.1	T	G	36	5	0.122
qSi5-1	Si_hull	BLUP_AR&TX	japonica	5	5424098	5524098	5474098	100000	1	5.29	44.4	T	C	22	19	0.4634
qSi5-1	Si_hull	AR_2yr_BLUP	RMC_all	5	5395155	5587646	5501454	192491	> 1	6.14	-60.3	A	G	81	17	0.1735
qSi5-1	Si_hull	BLUP_AR&TX	RMC_all	5	5475215	5575215	5525215	100000	1	5.68	-38.8	C	T	59	23	0.2805
qSi5-1	Si_hull	AR_2yr_BLUP	RMC_all	5	5843540	5943540	5893540	100000	1	5.15	-38.2304	T	C	80	19	0.1919
qSi5-1	Si_hull	AR_2yr_BLUP	indica	5	6372229	6472229	6422229	100000	1	5.21	29.2	T	G	20	12	0.375
qSi5-1	Si_hull	TX_2yr_BLUP	AUS	5	6430717	6639887	6480717	209170	> 1	5.22	-40	C	T	15	7	0.3182
qSi5-1	Si_hull	BLUP_AR&TX	AUS	5	6430717	6530717	6480717	100000	1	5.28	-26.7	C	T	15	7	0.3182
qSi5-1	Si_hull	TX_2yr_BLUP	RMC_all	5	6942027	7042027	6992027	100000	1	5.65	58	T	C	75	41	0.3534
qSi5-1	Si_hull	BLUP_AR&TX	RMC_all	5	6903321	7059379	7007359	156058	> 1	8.25	-24.2	A	T	58	48	0.4528
qSi5-1	Si_hull	AR_2yr_BLUP	RMC_all	5	6900957	7057359	7007359	156402	> 1	6.66	-29.1	A	T	58	48	0.4528
qSi5-1	Si_hull	AR_2yr_BLUP	japonica	5	6895739	7057359	7007359	161620	> 1	5.34	44.1	T	A	40	4	0.0909
qSi5-1	Si_hull	TX_2yr_BLUP	AUS	5	6954061	7398590	7133784	444529	> 1	5.97	-43.0111	G	C	14	5	0.2632
qSi5-1	Si_hull	BLUP_AR&TX	AUS	5	7083784	7534826	7291246	451042	> 1	5.89	-34.35	T	A	15	3	0.1667
	Si_hull	TX_2yr_BLUP	indica	5	9957522	10057522	10007522	100000	1	5.01	-28.3218	G	A	27	14	0.3415
	Si_hull	TX_2yr_BLUP	IND	5	10589256	10689256	10639256	100000	1	5.29	-42.7351	T	C	26	3	0.1034
	Si_hull	BLUP_AR&TX	IND	5	10589256	10689256	10639256	100000	1	5.32	-37.0983	T	C	26	3	0.1034
qSi5-2	Si_hull	BLUP_AR&TX	AUS	5	14882878	14982878	14932878	100000	1	5.09	-28.7	A	G	22	4	0.1538
qSi5-2	Si_hull	AR_2yr_BLUP	RMC_all	5	15172444	15272444	15222444	100000	1	5.12	29.5	G	A	81	12	0.129
qSi5-2	Si_hull	AR_2yr_BLUP	RMC_all	5	15417368	15658461	15608461	241093	> 1	6.55	32.6	T	A	72	13	0.1529
qSi5-2	Si_hull	AR_2yr_BLUP	japonica	5	15532783	15732444	15682444	199661	> 1	5.26	29.8	G	A	32	10	0.2381
qSi5-2	Si_hull	AR_2yr_BLUP	japonica	5	15856651	15956651	15906651	100000	1	5.04	47.963	A	G	28	4	0.125
qSi5-2	Si_hull	BLUP_AR&TX	japonica	5	15871211	15971211	15921211	100000	1	5.94	-46.9933	G	A	21	13	0.3824
qSi5-2	Si_hull	AR_2yr_BLUP	RMC_all	5	15838132	16517145	15943052	679013	> 1	6.86	33.2	C	T	63	12	0.16
	Si_hull	AR_2yr_BLUP	IND	5	17596964	17696964	17646964	100000	1	5.06	47.8	T	C	16	3	0.1579
	Si_hull	TX_2yr_BLUP	AUS	5	18254533	18721153	18671153	466620	> 1	5.94	-44.2	A	G	15	5	0.25
	Si_hull	TX_2yr_BLUP	AUS	5	19056071	19260831	19210831	204760	> 1	5.14	-44.9931	G	A	18	4	0.1818
	Si_hull	AR_2yr_BLUP	RMC_all	5	19192573	19292573	19242573	100000	1	5.26	-30.4	C	T	74	10	0.119
	Si_hull	AR_2yr_BLUP	japonica	5	20183836	20283836	20233836	100000	1	5.07	-58.1724	T	C	23	16	0.4103
	Si_hull	TX_2yr_BLUP	AUS	5	20340008	20440008	20390008	100000	1	5.29	-47.4	A	C	21	4	0.16
	Si_hull	BLUP_AR&TX	AUS	5	21036232	21244789	21135636	208557	> 1	6.93	-28.7199	T	C	15	9	0.375
	Si_hull	BLUP_AR&TX	TRJ	5	21684801	21784801	21734801	100000	1	5.18	-21.9969	T	G	10	3	0.2308
	Si_hull	BLUP_AR&TX	AUS	5	21876786	21976786	21926786	100000	1	5.51	-32.8987	T	C	12	5	0.2941
qSi5-3	Si_hull	BLUP_AR&TX	TRJ	5	25626649	25726649	25676649	100000	1	5.43	-23.8971	T	C	14	5	0.2632
qSi5-3	Si_hull	BLUP_AR&TX	AUS	5	26420202	26520202	26470202	100000	1	5.6	-30.9	C	G	9	3	0.25
qSi5-3	Si_hull	TX_2yr_BLUP	RMC_all	5	27633202	27733202	27683202	100000	1	6.15	32.2139	A	T	56	45	0.4455
qSi5-3	Si_hull	BLUP_AR&TX	RMC_all	5	28434725	28534725	28484725	100000	1	5.31	21.7843	C	T	95	14	0.1284
qSi5-3	Si_hull	AR_2yr_BLUP	RMC_all	5	28434725	28546078	28484725	111353	> 1	6.32	29.9745	C	T	95	14	0.1284
qSi5-3	Si_hull	BLUP_AR&TX	indica	5	29113988	29213988	29163988	100000	1	5.8	-30.5	A	T	45	6	0.1176
	Si_hull	BLUP_AR&TX	AUS	6	857719	957719	907719	100000	1	5.11	-37.1	C	T	9	3	0.25
	Si_hull	TX_2yr_BLUP	IND	6	1061671	1161671	1111671	100000	1	5.21	-37.8	C	T	25	7	0.2188
	Si_hull	TX_2yr_BLUP	RMC_all	6	2318672	2418672	2368672	100000	1	5.82	-41.2	A	G	112	7	0.0588
qSi6-1	Si_hull	BLUP_AR&TX	IND	6	3268717	3368717	3318717	100000	1	6.12	-24.8	A	C	16	12	0.4286
qSi6-1	Si_hull	AR_2yr_BLUP	RMC_all	6	3292339	3468787	3342370	176448	> 1	6.68	-36	A	G	61	28	0.3146
qSi6-1	Si_hull	AR_2yr_BLUP	RMC_all	6	4302055	4453379	4352055	151324	> 1	6.55	-52.5606	T	C	52	21	0.2877
qSi6-1	Si_hull	BLUP_AR&TX	RMC_all	6	4285618	4416202	4366202	130584	> 1	5.48	-30.9247	T	A	83	26	0.2385
qSi6-2	Si_hull	BLUP_AR&TX	TEJ	6		9970222	9920222	100000	1	5.13	-49.4663	T	A	14	3	0.125
qSi6-2	Si_hull	BLUP_AR&TX	RMC_all	6	10369048	10469048	10419048	100000	1	5.15	-25.1922	T	A	78	7	0.0824
qSi6-2	Si_hull	BLUP_AR&TX	IND	6	11534869	11634869	11584869	100000	1	5.39	-25.3254	G	A	29	8	0.2162
qSi6-2	Si_hull	BLUP_AR&TX	IND	6	11879611	11979611	11929611	100000	1	5.31	-22.7	C	T	20	10	0.3333
qSi6-2	Si_hull	TX_2yr_BLUP	AUS	6	12178818	12306167	12228818	127349	> 1	5.84	-41.6	A	C	15	5	0.25
	Si_hull	AR_2yr_BLUP	RMC_all	6	21406191	21506191	21456191	100000	1	5.03	-34.5	C	T	81	10	0.1099
	Si_hull	BLUP_AR&TX	RMC_all	6	21410247	21510247	21460247	100000	1	6.04	-18.3261	G	A	65	47	0.4196
	Si_hull	TX_2yr_BLUP	IND	6	21636616	21736616	21686616	100000	1	5.93	-38	C	G	25	6	0.1935
	Si_hull	BLUP_AR&TX	TRJ	6	24535194	24635194	24585194	100000	1	5.33	-21.6	C	T	7	3	0.3
qSi6-3	Si_hull	AR_2yr_BLUP	japonica	6	26039225	26139225	26089225	100000	1	5.33	43.4308	A	T	38	4	0.0952
qSi6-3	Si_hull	AR_2yr_BLUP	RMC_all	6	26044553	26176971	26101494	132418	> 1	5.51	39.9684	A	T	102	6	0.0556
qSi6-3	Si_hull	BLUP_AR&TX	AUS	6	26676495	26796364	26746364	119869	> 1	5.32	-33.3058	G	C	9	5	0.3571
qSi6-3	Si_hull	TX_2yr_BLUP	AUS	6	26789872	26889872	26839872	100000	1	5.37	-47.8186	G	A	15	3	0.1667
qSi6-3	Si_hull	AR_2yr_BLUP	japonica	6	26977858	27077858	27027858	100000	1	5.042	33.0593	T	C	38	4	0.0952
qSi6-3	Si_hull	TX_2yr_BLUP	AUS	6	27853250	28003066	27953066	149816	> 1	5.007	-39.21	G	A	32	9	0.2195
qSi6-3	Si_hull	AR_2yr_BLUP	TRJ	6	28268106	28368106	28318106	100000	1	5.02083	-19.23	T	A	43	4	0.05
qSi6-3	Si_hull	TX_2yr_BLUP	AUS	6	28875319	29137698	29087698	262379	> 1	5.09	-28.262	G	A	15	3	0.1667
qSi6-3	Si_hull	AR_2yr_BLUP	indica	6	29090376	29190376	29140376	100000	1	5.32	22.6	C	T	23	9	0.2813
qSi6-3	Si_hull	AR_2yr_BLUP	indica	6	29336020	29501990	29397863	165970	> 1	5.3	30.4	G	A	40	14	0.2593
qSi6-3	Si_hull	AR_2yr_BLUP	RMC_all	6	29357538	29457538	29407538	100000	1	5.19	32.7112	C	T	70	17	0.1954
qSi6-3	Si_hull	BLUP_AR&TX	TRJ	6	29626318	29726318	29676318	100000	1	5.17	-22.3	G	T	7	5	0.4167
qSi6-3	Si_hull	BLUP_AR&TX	japonica	6	29733004	29833004	29783004	100000	1	5.1	40.2	T	G	20	15	0.4286
	Si_hull	BLUP_AR&TX	RMC_all	7	2005420	2105420	2055420	100000	1	5.16	20.202	A	G	55	39	0.4149
qSi7-1	Si_hull	BLUP_AR&TX	RMC_all	7	7260858	7360858	7310858	100000	1	5.12	24	G	A	47	27	0.3649
qSi7-1	Si_hull	TX_2yr_BLUP	TEJ	7	7538830	7638830	7588830	100000	1	5.19	-35.6499	T	C	12	8	0.4
qSi7-1	Si_hull	TX_2yr_BLUP	indica	7	7609093	7709093	7659093	100000	1	5.08	-62.9	A	G	30	24	0.4444
qSi7-1	Si_hull	TX_2yr_BLUP	RMC_all	7	8403397	8503397	8453397	100000	1	5.2	58.8958	G	T	60	25	0.2941
qSi7-1	Si_hull	TX_2yr_BLUP	indica	7	8490918	8683035	8633035	192117	> 1	5.39	-45.7	A	G	33	18	0.3529
	Si_hull	TX_2yr_BLUP	RMC_all	7	12685482	12785482	12735482	100000	1	5.59	-34.9399	G	A	96	7	0.068
	Si_hull	AR_2yr_BLUP	IND	7	13567135	13667136	13617135	100001	> 1	6.12	38.0052	A	C	12	9	0.4286
	Si_hull	AR_2yr_BLUP	AUS	7	14446495	14546495	14496495	100000	1	5.5	31.2	G	A	12	4	0.25
	Si_hull	BLUP_AR&TX	indica	7	14894532	14994558	14944558	100026	> 1	6.14	-24.1502	G	A	28	15	0.3488
	Si_hull	AR_2yr_BLUP	indica	7	15998468	16162183	16112183	163715	> 1	5.57	-30	C	T	27	22	0.449
	Si_hull	AR_2yr_BLUP	IND	7	16062183	16162183	16112183	100000	1	5.43	-37.8	C	T	15	12	0.4444
	Si_hull	BLUP_AR&TX	RMC_all	7	17201265	17301265	17251265	100000	1	5.24	46.2	T	G	55	24	0.3038
qSi7-2	Si_hull	AR_2yr_BLUP	indica	7	18208134	18308134	18258134	100000	1	5.28	28.7033	C	G	25	17	0.4048
qSi7-2	Si_hull	TX_2yr_BLUP	RMC_all	7	18941697	19041702	18991702	100005	> 1	5.88	64.5	G	A	67	21	0.2386
qSi7-2	Si_hull	TX_2yr_BLUP	indica	7	19084391	19184391	19134391	100000	1	5.11	-52.6727	G	A	36	22	0.3793
qSi7-2	Si_hull	BLUP_AR&TX	RMC_all	7	19136954	19236954	19186954	100000	1	6.44	-21.7	C	T	82	31	0.2743
qSi7-2	Si_hull	TX_2yr_BLUP	RMC_all	7	19383588	19483588	19433588	100000	1	5.38	-34	C	T	40	36	0.4737
qSi7-2	Si_hull	BLUP_AR&TX	japonica	7	19875080	19975080	19925080	100000	1	5.39	-49.4751	C	A	21	9	0.3
qSi7-2	Si_hull	BLUP_AR&TX	japonica	7	20271678	20407273	20321678	135595	> 1	5.69	-48.3642	T	G	15	9	0.375
qSi7-2	Si_hull	TX_2yr_BLUP	RMC_all	7	20287438	20387438	20337438	100000	1	5.2	47.1108	C	T	60	21	0.2593
qSi7-2	Si_hull	BLUP_AR&TX	RMC_all	7	20304057	20404057	20354057	100000	1	5.19	-38.2	C	T	66	11	0.1429
qSi7-2	Si_hull	AR_2yr_BLUP	RMC_all	7	21176642	21276642	21226642	100000	1	5.26	28.4	T	C	65	51	0.4397
qSi7-2	Si_hull	AR_2yr_BLUP	indica	7	21194531	21294531	21244531	100000	1	5.47	31.8826	C	T	21	17	0.4474
qSi7-2	Si_hull	AR_2yr_BLUP	IND	7	21228865	21343107	21278865	114242	> 1	6.37	50.5524	A	G	20	4	0.1667
	Si_hull	TX_2yr_BLUP	IND	7	22256116	22356116	22306116	100000	1	5.2	-40.2587	G	A	31	5	0.1389
	Si_hull	BLUP_AR&TX	AUS	7	25994375	26094377	26044375	100002	> 1	5.17	-28.8	G	T	13	5	0.2778
	Si_hull	TX_2yr_BLUP	indica	7	26282630	26382630	26332630	100000	1	5.15	-28	A	G	23	14	0.3784
	Si_hull	BLUP_AR&TX	RMC_all	7	26494683	26594683	26544683	100000	1	6.05	30.89	C	T	72	23	0.2421
	Si_hull	AR_2yr_BLUP	RMC_all	7	26494683	26594683	26544683	100000	1	6.23	41.8654	C	T	72	23	0.2421
	Si_hull	TX_2yr_BLUP	AUS	7	26530771	26630771	26580771	100000	1	5.01	-41.1425	T	C	18	6	0.25
qSi7-3	Si_hull	AR_2yr_BLUP	RMC_all	7	27526968	27694382	27576968	167414	> 1	6.55	-26.8386	C	T	78	29	0.271
qSi7-3	Si_hull	BLUP_AR&TX	japonica	7	27503744	27626968	27576968	123224	> 1	6.2	-22.5124	T	C	23	19	0.4524
qSi7-3	Si_hull	BLUP_AR&TX	RMC_all	7	27526968	27733847	27683847	206879	> 1	5.29	-22	C	T	48	39	0.4483
qSi7-3	Si_hull	TX_2yr_BLUP	RMC_all	7	27798472	27898472	27848472	100000	1	5.55	-31.8	C	T	66	11	0.1429
qSi7-3	Si_hull	AR_2yr_BLUP	RMC_all	7	28475856	28575856	28525856	100000	1	5.04	-32.2248	C	G	70	25	0.2632
	Si_hull	TX_2yr_BLUP	IND	8	1100922	1200922	1150922	100000	1	5.14	-44.0826	C	A	27	4	0.129
aSi8-1	Si_hull	AR_2yr_BLUP	indica	8	2627419	2856710	2677419	229291	> 1	5.43	35.7107	A	G	47	6	0.1132
aSi8-1	Si_hull	BLUP_AR&TX	RMC_all	8	3369964	3469964	3419964	100000	1	5.42	-26.4	A	G	82	23	0.219
aSi8-1	Si_hull	BLUP_AR&TX	AUS	8	3536836	3636845	3586836	100009	> 1	5.97	-36.8554	T	C	10	5	0.3333
	Si_hull	TX_2yr_BLUP	TRJ	8	17661112	17761112	17711112	100000	1	5.87	-32	A	T	9	8	0.4706
qSi8-2	Si_hull	TX_2yr_BLUP	TRJ	8	18674724	18774738	18724724	100014	> 1	5.18	-33.2216	G	C	11	5	0.3125
qSi8-2	Si_hull	TX_2yr_BLUP	RMC_all	8	18883235	18983235	18933235	100000	1	5.31	-27.9348	G	A	79	11	0.1222
qSi8-2	Si_hull	BLUP_AR&TX	RMC_all	8	19579742	19679742	19629742	100000	1	5.22	-19.9972	G	A	56	39	0.4105
qSi8-2	Si_hull	AR_2yr_BLUP	RMC_all	8	19673393	19778306	19728306	104913	> 1	6.08	-33.2	A	G	57	22	0.2785
	Si_hull	TX_2yr_BLUP	TRJ	8	20941140	21041143	20991140	100003	> 1	5.03	-28.0573	T	C	9	6	0.4
	Si_hull	BLUP_AR&TX	TEJ	8	20954395	21126632	21076632	172237	> 1	5.54	-42.7	C	T	15	3	0.1667
	Si_hull	TX_2yr_BLUP	TRJ	8	21234044	21334044	21284044	100000	1	5.74	-32.2	A	G	8	6	0.4286
	Si_hull	BLUP_AR&TX	japonica	8	21332857	21432857	21382857	100000	1	5.16	-40.5295	G	A	21	16	0.4324
	Si_hull	BLUP_AR&TX	AUS	8	22562559	22662919	22612919	100360	> 1	5.9	-28.8607	T	G	18	5	0.2174
qSi8-3	Si_hull	AR_2yr_BLUP	RMC_all	8	26117130	26436240	26171235	319110	> 1	5.97	-49.063	G	A	94	23	0.1966
qSi8-3	Si_hull	AR_2yr_BLUP	japonica	8	26120862	26236479	26186462	115617	> 1	5.41	-60.2	C	T	24	15	0.3846
qSi8-3	Si_hull	BLUP_AR&TX	RMC_all	8	26121235	26239320	26189320	118085	> 1	5.27	-38.1533	T	A	76	17	0.1828
qSi8-3	Si_hull	BLUP_AR&TX	japonica	8	26114575	26275969	26191663	161394	> 1	6.08	-40	A	T	26	20	0.4348
qSi8-3	Si_hull	BLUP_AR&TX	TEJ	8	26310363	26519703	26469703	209340	> 1	5.63	-37.8	A	G	21	4	0.16
qSi8-3	Si_hull	BLUP_AR&TX	TEJ	8	26849678	26949678	26899678	100000	1	5.39	-41.3	A	T	18	3	0.1429
	Si_hull	BLUP_AR&TX	AUS	8	28015425	28115425	28065425	100000	1	6.01	-30.856	G	A	14	7	0.3333
	Si_hull	BLUP_AR&TX	TEJ	9	645359	745359	695359	100000	1	5.13	-43	A	T	14	3	0.1765
	Si_hull	BLUP_AR&TX	RMC_all	9	1654393	1754393	1704393	100000	1	5.09	35.0581	A	G	63	20	0.241
qSi9-1	Si_hull	AR_2yr_BLUP	RMC_all	9	6070051	6435764	6288511	365713	> 1	5.49	29.4615	C	T	67	31	0.3163
qSi9-1	Si_hull	AR_2yr_BLUP	indica	9	6238511	6574917	6288511	336406	> 1	5.75	-27.8194	T	C	29	18	0.383
qSi9-1	Si_hull	BLUP_AR&TX	indica	9	6238511	6592254	6371780	353743	> 1	5.71	-32.7825	G	A	50	8	0.1379
qSi9-1	Si_hull	BLUP_AR&TX	IND	9	6334842	6434842	6384842	100000	1	5.27	-33.2424	G	A	30	4	0.1176
qSi9-1	Si_hull	AR_2yr_BLUP	IND	9	6347891	6447891	6397891	100000	1	5.25	39.9	T	C	14	8	0.3636
qSi9-1	Si_hull	AR_2yr_BLUP	japonica	9	6925993	7061122	6982495	135129	> 1	6.3	44.2	T	C	39	5	0.1136
qSi9-1	Si_hull	TX_2yr_BLUP	IND	9	7793188	7893188	7843188	100000	1	5.14	-46.4	C	G	20	4	0.1667
qSi9-1	Si_hull	TX_2yr_BLUP	RMC_all	9	8029723	8135783	8085783	106060	> 1	5.4	-49.8903	G	A	79	8	0.092
qSi9-1	Si_hull	TX_2yr_BLUP	indica	9	8035783	8135783	8085783	100000	1	5.45	-50.3097	G	A	28	8	0.2222
	Si_hull	TX_2yr_BLUP	AUS	9	8903674	9003674	8953674	100000	1	5	-42.7	A	C	20	5	0.2
	Si_hull	TX_2yr_BLUP	indica	9	8931011	9031011	8981011	100000	1	5.08	-55	A	C	19	12	0.3871
	Si_hull	BLUP_AR&TX	AUS	9	8953244	9197769	9145180	244525	> 1	5.29	-27.4731	T	C	19	7	0.2692
	Si_hull	TX_2yr_BLUP	indica	9	11153332	11253332	11203332	100000	1	6.36	-30	C	T	23	11	0.3235
	Si_hull	TX_2yr_BLUP	indica	9	11399792	11499823	11449792	100031	> 1	5.8	-48.1536	C	A	42	4	0.087
	Si_hull	TX_2yr_BLUP	indica	9	12769091	12907456	12836978	138365	> 1	6.41	-27.4821	T	C	41	21	0.3387
qSi9-2	Si_hull	BLUP_AR&TX	japonica	9	14058491	14203017	14153017	144526	> 1	6.17	37.5	G	A	18	18	0.5
qSi9-2	Si_hull	AR_2yr_BLUP	japonica	9	14058491	14206738	14153017	148247	> 1	5.41	49	G	A	18	18	0.5
qSi9-2	Si_hull	AR_2yr_BLUP	RMC_all	9	14343887	14475797	14393887	131910	> 1	5.27	54.5402	C	T	68	11	0.1392
qSi9-2	Si_hull	BLUP_AR&TX	RMC_all	9	14350825	14475797	14425797	124972	> 1	5.27	48.8	C	A	77	16	0.172
qSi9-2	Si_hull	AR_2yr_BLUP	RMC_all	9	14896286	14996286	14946286	100000	1	5.56	38.7	C	A	71	7	0.0897
	Si_hull	BLUP_AR&TX	AUS	9	16206422	16329302	16256422	122880	> 1	5.73	-25.8717	T	C	15	5	0.25
	Si_hull	TX_2yr_BLUP	RMC_all	9	16446247	16546247	16496247	100000	1	5.97	-80.629	G	A	73	24	0.2474
	Si_hull	TX_2yr_BLUP	indica	9	16521792	16621792	16571792	100000	1	5.03	-74.6	A	G	35	24	0.4068
	Si_hull	TX_2yr_BLUP	RMC_all	9	16777635	16877635	16827635	100000	1	5.14	59.1	G	A	57	30	0.3448
	Si_hull	AR_2yr_BLUP	RMC_all	9	16990995	17090995	17040995	100000	1	5.25	-43.5079	C	A	58	16	0.2162
	Si_hull	TX_2yr_BLUP	RMC_all	9	17409871	17811383	17486411	401512	> 1	7.13	93.573	C	T	50	26	0.3421
	Si_hull	AR_2yr_BLUP	RMC_all	9	17482300	17591457	17541457	109157	> 1	5.13	-31.3931	G	C	65	40	0.381
	Si_hull	AR_2yr_BLUP	japonica	9	17492422	17592422	17542422	100000	1	5.12	45.8	T	C	44	4	0.0833
	Si_hull	TX_2yr_BLUP	indica	9	17436496	17675586	17598665	239090	> 1	5.23	-83.4294	T	C	36	22	0.3793
	Si_hull	TX_2yr_BLUP	RMC_all	9	17934132	18034132	17984132	100000	1	5.39	75.3	G	A	72	38	0.3455
	Si_hull	TX_2yr_BLUP	indica	9	17979437	18079437	18029437	100000	1	5.01	-87.068	G	A	38	19	0.3333
	Si_hull	AR_2yr_BLUP	RMC_all	9	18334640	18434640	18384640	100000	1	5.17	-28.8265	G	A	73	35	0.3241
	Si_hull	TX_2yr_BLUP	AUS	9	18600387	18700387	18650387	100000	1	6.97	-50.6113	T	C	15	4	0.2105
	Si_hull	BLUP_AR&TX	AUS	9	18600387	18700387	18650387	100000	1	5.99	-31.6054	T	C	15	4	0.2105
	Si_hull	BLUP_AR&TX	TEJ	10	123676	501659	451659	377983	> 1	5.9	-38.4	A	G	18	4	0.1818
	Si_hull	BLUP_AR&TX	japonica	10	411991	511991	461991	100000	1	5.21	-47.5417	C	A	22	14	0.3889
	Si_hull	AR_2yr_BLUP	japonica	10	411991	511991	461991	100000	1	5.39	-66.6029	C	A	22	14	0.3889
	Si_hull	BLUP_AR&TX	TEJ	10	657521	889272	707521	231751	> 1	5.4	-40.8	A	G	17	3	0.15
qSi10-1	Si_hull	AR_2yr_BLUP	japonica	10	2300354	2400354	2350354	100000	1	5.04	45.8	G	C	31	4	0.1143
qSi10-1	Si_hull	BLUP_AR&TX	TEJ	10	2324655	2424655	2374655	100000	1	5.28	-37.5	A	G	15	4	0.2105
qSi10-1	Si_hull	BLUP_AR&TX	indica	10	2434963	2752876	2505631	317913	> 1	6.15	-31.0163	G	A	41	29	0.4143
qSi10-1	Si_hull	BLUP_AR&TX	RMC_all	10	2525349	3070825	2575602	545476	> 1	6.36	-33.3	C	T	50	22	0.3056
qSi10-1	Si_hull	TX_2yr_BLUP	IND	10	2533471	2633471	2583471	100000	1	5.88	-51.4715	T	A	28	3	0.0968
qSi10-1	Si_hull	BLUP_AR&TX	IND	10	2533471	2633471	2583471	100000	1	5.71	-39.4448	T	A	28	3	0.0968
qSi10-1	Si_hull	TX_2yr_BLUP	indica	10	2416759	2811595	2586108	394836	> 1	8.17	-54.2094	C	A	38	22	0.3667
qSi10-1	Si_hull	TX_2yr_BLUP	RMC_all	10	2434963	2646738	2596738	211775	> 1	5.57	51.9997	C	T	58	26	0.3095
qSi10-1	Si_hull	BLUP_AR&TX	TEJ	10	2704272	2998714	2754272	294442	> 1	5.07	-39.4	A	G	20	3	0.1304
qSi10-1	Si_hull	BLUP_AR&TX	japonica	10	2496057	2860401	2755402	364344	> 1	6.1	-43.3	A	G	21	17	0.4474
qSi10-1	Si_hull	AR_2yr_BLUP	japonica	10	2723489	2839042	2789042	115553	> 1	6.34	-74.3	A	G	15	15	0.5
qSi10-1	Si_hull	TX_2yr_BLUP	TEJ	10	2786954	2886954	2836954	100000	1	5.27	-53.2514	T	C	12	3	0.2
qSi10-1	Si_hull	TX_2yr_BLUP	RMC_all	10	2941030	3041032	2991030	100002	> 1	5.89	41.9884	C	T	60	22	0.2683
qSi10-1	Si_hull	TX_2yr_BLUP	indica	10	2927351	3060751	3010751	133400	> 1	5.48	-49.704	G	C	29	5	0.1471
qSi10-1	Si_hull	BLUP_AR&TX	AUS	10	3497943	3597943	3547943	100000	1	5.64	-31.2546	G	A	12	6	0.3333
qSi10-1	Si_hull	TX_2yr_BLUP	TEJ	10	3631882	3731883	3681882	100001	> 1	5.05	-48.9	A	T	12	3	0.2
qSi10-1	Si_hull	BLUP_AR&TX	TEJ	10	3605670	4097388	3766126	491718	> 1	5.95	-37.9	A	G	19	4	0.1739
qSi10-1	Si_hull	TX_2yr_BLUP	japonica	10	3756616	3856616	3806616	100000	1	5.63	-33.8509	G	A	31	10	0.2439
qSi10-1	Si_hull	BLUP_AR&TX	japonica	10	3584285	4076252	3984619	491967	> 1	6.57	-43.9306	G	A	19	18	0.4865
qSi10-1	Si_hull	AR_2yr_BLUP	japonica	10	3618631	4034619	3984619	415988	> 1	5.49	-54.701	G	A	19	18	0.4865
qSi10-1	Si_hull	TX_2yr_BLUP	indica	10	4202843	4302843	4252843	100000	1	5.94	-53.0765	G	A	28	14	0.3333
qSi10-1	Si_hull	BLUP_AR&TX	RMC_all	10	4425873	4525873	4475873	100000	1	5.12	-25.1423	T	C	110	10	0.0833
qSi10-1	Si_hull	TX_2yr_BLUP	indica	10	4432787	4551167	4499638	118380	> 1	6.68	-52.5678	T	C	34	29	0.4603
qSi10-1	Si_hull	BLUP_AR&TX	indica	10	4449638	4551167	4501167	101529	> 1	5.54	-34.526	T	C	24	22	0.4783
qSi10-1	Si_hull	BLUP_AR&TX	TEJ	10	4205354	4987425	4668396	782071	> 1	5.68	-38.1	C	T	15	5	0.25
qSi10-1	Si_hull	TX_2yr_BLUP	TEJ	10	4633929	4733929	4683929	100000	1	5.19	-45.1	C	T	13	4	0.2353
qSi10-1	Si_hull	BLUP_AR&TX	RMC_all	10	4677312	4777312	4727312	100000	1	6.59	-31.2237	G	A	82	7	0.0787
qSi10-1	Si_hull	TX_2yr_BLUP	indica	10	4698441	4836947	4748441	138506	> 1	5.42	-53.2947	T	C	29	27	0.4821
qSi10-1	Si_hull	BLUP_AR&TX	TRJ	10	4750382	4850382	4800382	100000	1	6.04	-28.3915	C	A	7	3	0.3
qSi10-1	Si_hull	TX_2yr_BLUP	indica	10	5401911	5668423	5453287	266512	> 1	6.26	-54.204	T	A	33	26	0.4407
qSi10-2	Si_hull	TX_2yr_BLUP	RMC_all	10	7405854	7663682	7613682	257828	> 1	5.2	45.6025	T	A	93	25	0.2119
qSi10-2	Si_hull	TX_2yr_BLUP	japonica	10	7609085	7709085	7659085	100000	1	6.01	47.4	A	G	23	7	0.2333
qSi10-2	Si_hull	BLUP_AR&TX	TEJ	10	7608503	7860687	7682289	252184	> 1	5.31	35	C	T	19	5	0.2083
qSi10-2	Si_hull	BLUP_AR&TX	TRJ	10	7735065	7854933	7785065	119868	> 1	5.8	21.2413	G	A	11	4	0.2667
qSi10-2	Si_hull	BLUP_AR&TX	japonica	10	7585944	7994208	7944208	408264	> 1	6.34	35.4274	G	A	17	16	0.4848
qSi10-2	Si_hull	BLUP_AR&TX	indica	10	7603915	8033194	7983194	429279	> 1	5.79	31.795	T	G	37	27	0.4219
qSi10-2	Si_hull	AR_2yr_BLUP	japonica	10	7894208	8036163	7986163	141955	> 1	5.63	53.6757	T	C	18	18	0.5
qSi10-2	Si_hull	TX_2yr_BLUP	RMC_all	10	8133090	8233090	8183090	100000	1	5.22	33	T	G	58	39	0.4021
qSi10-2	Si_hull	TX_2yr_BLUP	TEJ	10	8134483	8334948	8184483	200465	> 1	5.53	47.4	C	T	14	4	0.2222
qSi10-2	Si_hull	BLUP_AR&TX	japonica	10	8217497	8317497	8267497	100000	1	5.41	48.2	C	T	21	14	0.4
qSi10-2	Si_hull	BLUP_AR&TX	TRJ	10	8300175	8400175	8350175	100000	1	5.22	23.2	C	T	12	3	0.2
qSi10-2	Si_hull	BLUP_AR&TX	japonica	10	8512999	8646805	8562999	133806	> 1	6.06	39.8	C	T	20	20	0.4878
qSi10-2	Si_hull	AR_2yr_BLUP	japonica	10	8546805	8646805	8596805	100000	1	5.22	52.7145	C	T	23	19	0.4524
qSi10-2	Si_hull	TX_2yr_BLUP	japonica	10	8608836	8859581	8658836	250745	> 1	5.56	41.1	C	T	21	6	0.2222
qSi10-2	Si_hull	TX_2yr_BLUP	indica	10	7626483	8944835	8703386	1318352	> 1	8.22	55.2735	T	C	35	25	0.4167
qSi10-2	Si_hull	BLUP_AR&TX	indica	10	8147887	8959891	8775996	812004	> 1	6.3	31.0401	T	C	43	27	0.3857
qSi10-2	Si_hull	BLUP_AR&TX	TRJ	10	8727605	8828759	8778759	101154	> 1	5.95	25.2	C	T	7	4	0.3636
qSi10-2	Si_hull	TX_2yr_BLUP	IND	10	8728951	8828951	8778951	100000	1	5.32	51.5752	T	C	29	3	0.0938
qSi10-2	Si_hull	AR_2yr_BLUP	japonica	10	8793556	8893556	8843556	100000	1	5.34	52.4301	C	T	22	13	0.3714
qSi10-2	Si_hull	BLUP_AR&TX	TEJ	10	8421861	9340887	8993313	919026	> 1	5.88	35.2948	C	A	19	5	0.2083
qSi10-2	Si_hull	BLUP_AR&TX	RMC_all	10	7349091	10066729	9034052	2717638	> 1	5.08	40.4	G	A	61	24	0.32
qSi10-2	Si_hull	TX_2yr_BLUP	japonica	10	9023311	9123311	9073311	100000	1	5.17	48.3452	G	A	22	7	0.2414
qSi10-2	Si_hull	TX_2yr_BLUP	indica	10	9163025	9263025	9213025	100000	1	5.21	49.2	C	T	27	11	0.2895
qSi10-2	Si_hull	BLUP_AR&TX	japonica	10	8793556	9325774	9275774	532218	> 1	6.37	39.8321	C	T	21	20	0.4878
qSi10-2	Si_hull	AR_2yr_BLUP	japonica	10	9131804	9325774	9275774	193970	> 1	5.33	48.4432	C	T	21	20	0.4878
qSi10-2	Si_hull	AR_2yr_BLUP	japonica	10	9483375	9603361	9533375	119986	> 1	5.46	56.4619	C	T	20	12	0.375
qSi10-2	Si_hull	BLUP_AR&TX	japonica	10	9489878	9590003	9540003	100125	> 1	6.15	47.4	T	G	18	17	0.4857
qSi10-3	Si_hull	BLUP_AR&TX	indica	10	9900070	10066729	9950070	166659	> 1	5.35	-25.8	A	G	46	26	0.3611
qSi10-3	Si_hull	TX_2yr_BLUP	RMC_all	10	10045240	10145240	10095240	100000	1	5.36	-66.2887	G	A	78	13	0.1429
qSi10-3	Si_hull	TX_2yr_BLUP	IND	10	10051422	10151422	10101422	100000	1	5	-51.1	C	T	17	3	0.1053
qSi10-3	Si_hull	TX_2yr_BLUP	indica	10	9949909	10393693	10295816	443784	> 1	6.04	-42.6	C	T	33	25	0.431
qSi10-3	Si_hull	BLUP_AR&TX	indica	10	10288238	10457802	10343693	169564	> 1	5.45	-26.998	T	C	41	21	0.3387
qSi10-3	Si_hull	TX_2yr_BLUP	indica	10	10565581	10757629	10615581	192048	> 1	5.18	-58.1794	T	C	26	15	0.3659
qSi10-3	Si_hull	BLUP_AR&TX	RMC_all	10	10288238	11997994	10773399	1709756	> 1	6.18	-32.8621	G	A	77	16	0.172
qSi10-3	Si_hull	BLUP_AR&TX	japonica	10	10713881	11130931	10969027	417050	> 1	7.08	-45.3999	C	A	24	13	0.3514
qSi10-3	Si_hull	AR_2yr_BLUP	japonica	10	10919027	11123178	11073178	204151	> 1	5.23	-56.1054	G	A	21	18	0.4615
qSi10-3	Si_hull	BLUP_AR&TX	TEJ	10	10737774	11226415	11086805	488641	> 1	6.14	-39.7	C	T	18	4	0.1818
qSi10-3	Si_hull	BLUP_AR&TX	TEJ	10	11789106	11889106	11839106	100000	1	5.57	-42.8	C	T	15	3	0.1667
qSi10-3	Si_hull	BLUP_AR&TX	RMC_all	10	11813856	11928732	11863856	114876	> 1	5.11	-20.1124	G	C	64	23	0.2644
qSi10-3	Si_hull	TX_2yr_BLUP	RMC_all	10	11787021	11997994	11947994	210973	> 1	5.64	-26.5844	T	C	68	22	0.2444
qSi10-3	Si_hull	TX_2yr_BLUP	TRJ	10	11900965	12000965	11950965	100000	1	5.25	-27.3	A	G	10	9	0.4737
	Si_hull	AR_2yr_BLUP	RMC_all	10	14127722	14227722	14177722	100000	1	5.64	-41.5	C	T	79	26	0.2476
	Si_hull	TX_2yr_BLUP	indica	10	14133055	14233092	14183055	100037	> 1	6.22	-45.3	A	G	29	3	0.0938
qSi10-4	Si_hull	TX_2yr_BLUP	RMC_all	10	14666946	14766947	14716946	100001	> 1	5.07	43.0668	A	G	84	19	0.1845
qSi10-4	Si_hull	AR_2yr_BLUP	indica	10	14719137	14819137	14769137	100000	1	5.22	-32.0522	T	A	27	13	0.325
qSi10-4	Si_hull	BLUP_AR&TX	TEJ	10	15304638	15404638	15354638	100000	1	5.54	-35.6	C	T	18	5	0.2174
qSi10-4	Si_hull	BLUP_AR&TX	TEJ	10	15546060	15646060	15596060	100000	1	5.04	-31	C	T	18	6	0.25
qSi10-4	Si_hull	TX_2yr_BLUP	AUS	10	15996292	16318784	16046292	322492	> 1	6.07	-52.0882	G	A	15	3	0.1667
qSi10-4	Si_hull	BLUP_AR&TX	RMC_all	10	16022761	16477183	16072761	454422	> 1	6.27	-41	C	T	64	21	0.2471
qSi10-4	Si_hull	AR_2yr_BLUP	RMC_all	10	15811885	16408766	16072761	596881	> 1	6.8	-58.4	C	T	64	21	0.2471
qSi10-4	Si_hull	BLUP_AR&TX	japonica	10	16023604	16123604	16073604	100000	1	5.86	-51.9	C	G	25	14	0.359
qSi10-4	Si_hull	TX_2yr_BLUP	RMC_all	10	16085023	16185023	16135023	100000	1	5	31.4965	C	T	53	50	0.4854
qSi10-4	Si_hull	TX_2yr_BLUP	AUS	10	16424098	16563745	16513745	139647	> 1	5.47	-48.4	A	G	19	4	0.1739
qSi10-4	Si_hull	AR_2yr_BLUP	RMC_all	10	16526855	16626855	16576855	100000	1	5.88	-43.9	A	C	81	21	0.2059
	Si_hull	BLUP_AR&TX	AUS	10	17923682	18071953	17988748	148271	> 1	6.55	-29.4	C	T	15	3 from 5	0.25
	Si_hull	AR_2yr_BLUP	indica	10	18353253	18453253	18403253	100000	1	6.15	47.032	C	T	35	3 from 4	0.1026
	Si_hull	AR_2yr_BLUP	IND	10	18353253	18453253	18403253	100000	1	5.35	46.2048	C	T	18	3 from 4	0.1818
qSi11	Si_hull	TX_2yr_BLUP	IND	11	2162210	2262210	2212210	100000	1	5.25	-38.6798	T	C	32	5	0.1351
qSi11	Si_hull	TX_2yr_BLUP	indica	11	2164442	2313152	2214442	148710	> 1	5.36	-28.9	G	T	44	15	0.2542
qSi11	Si_hull	AR_2yr_BLUP	indica	11	3687538	3787571	3737538	100033	> 1	5.58	-29.0376	G	A	52	12	0.1875
qSi11	Si_hull	AR_2yr_BLUP	IND	11	4423972	4523972	4473972	100000	1	5.86	42.8	G	A	24	7	0.2258
qSi11	Si_hull	AR_2yr_BLUP	japonica	11	4474975	4574979	4524979	100004	> 1	6.02	-38.9609	T	C	18	16	0.4706
	Si_hull	AR_2yr_BLUP	indica	11	5858831	5958831	5908831	100000	1	5.2	46.8769	A	C	58	3	0.0492
	Si_hull	AR_2yr_BLUP	indica	11	6139935	6239935	6189935	100000	1	5.07	27.8	G	A	34	29	0.4603
	Si_hull	TX_2yr_BLUP	indica	11	7280581	7380582	7330581	100001	> 1	5.16	-49.7415	T	C	32	24	0.4286
	Si_hull	AR_2yr_BLUP	indica	11	10021693	10121693	10071693	100000	1	5.15	-33.2	A	G	29	6	0.1714
	Si_hull	BLUP_AR&TX	RMC_all	11	15691718	15791718	15741718	100000	1	5.21	27.2316	C	T	102	10	0.0893
	Si_hull	BLUP_AR&TX	TEJ	11	19195720	19295720	19245720	100000	1	5.05	-37.3	C	T	19	4	0.1739
	Si_hull	BLUP_AR&TX	TEJ	11	19851262	19953871	19903869	102609	> 1	5.51	-37.0324	G	A	17	4	0.1905
	Si_hull	BLUP_AR&TX	AUS	11	21237085	21337085	21287085	100000	1	5	-32.163	T	A	10	4	0.2857
	Si_hull	TX_2yr_BLUP	AUS	11	21241714	21341714	21291714	100000	1	5.24	-41.2	C	T	11	4	0.2667
	Si_hull	BLUP_AR&TX	AUS	11	21689622	21789622	21739622	100000	1	5.3	-26.4	C	G	15	5	0.25
	Si_hull	TX_2yr_BLUP	AUS	11	21689622	21789622	21739622	100000	1	5.01	-40.4	C	G	15	5	0.25
	Si_hull	BLUP_AR&TX	TRJ	11	21735484	21835484	21785484	100000	1	5.04	-26.1097	G	A	8	5	0.3846
	Si_hull	AR_2yr_BLUP	indica	11	23227564	23327564	23277564	100000	1	5.36	-31.8	C	T	39	8	0.1702
	Si_hull	AR_2yr_BLUP	indica	11	23647839	23798155	23748155	150316	> 1	6.02	-37.3	A	G	38	7	0.1556
	Si_hull	TX_2yr_BLUP	IND	11	25478118	25578118	25528118	100000	1	5.55	-39.5806	C	A	29	8	0.2162
	Si_hull	AR_2yr_BLUP	RMC_all	11	26307164	26407164	26357164	100000	1	5.03	19.8	G	A	58	41	0.4141
	Si_hull	TX_2yr_BLUP	IND	11	26549113	26649123	26599113	100010	> 1	5.53	-52.4939	G	A	21	3	0.125
	Si_hull	TX_2yr_BLUP	IND	11	27336233	27436233	27386233	100000	1	5.04	-40.6545	G	C	32	5	0.1351
	Si_hull	TX_2yr_BLUP	indica	11	27430061	27530061	27480061	100000	1	5.06	-41.8	C	T	40	5	0.1111
	Si_hull	AR_2yr_BLUP	TEJ	11	28592017	28692017	28642017	100000	1	5.03	-33.8957	T	A	11	7	0.3889
	Si_hull	AR_2yr_BLUP	RMC_all	11	28612924	28712924	28662924	100000	1	5.25	-23.8058	G	A	52	30	0.3659
	Si_hull	BLUP_AR&TX	AUS	12	1645299	1745299	1695299	100000	1	5.79	-27.2308	T	C	15	8	0.3478
	Si_hull	TX_2yr_BLUP	AUS	12	1884732	1984732	1934732	100000	1	5.51	-49.5	C	T	15	3	0.1667
	Si_hull	AR_2yr_BLUP	indica	12	3002307	3102307	3052307	100000	1	5.65	-28.3988	T	C	21	19	0.475
	Si_hull	TX_2yr_BLUP	AUS	12	7622188	7724770	7674770	102582	> 1	5.21	-48.5	C	T	14	3	0.1765
	Si_hull	TX_2yr_BLUP	AUS	12	10774865	10874866	10824865	100001	> 1	5.03	-52.9777	G	C	14	3	0.1765
	Si_hull	BLUP_AR&TX	japonica	12	14206332	14306332	14256332	100000	1	5.68	32.3	T	C	18	15	0.4545
	Si_hull	AR_2yr_BLUP	RMC_all	12	14415478	14515478	14465478	100000	1	6.28	-36.5056	T	C	46	30	0.3947
	Si_hull	TX_2yr_BLUP	TRJ	12	14634527	14734527	14684527	100000	1	5.28	-32.1	C	G	8	6	0.4286
qSi12	Si_hull	AR_2yr_BLUP	indica	12	16964615	17064615	17014615	100000	1	5.12	43.219	A	G	40	6	0.1304
qSi12	Si_hull	AR_2yr_BLUP	indica	12	17211233	17315420	17261233	104187	> 1	5.88	36.5	G	A	55	8	0.127
qSi12	Si_hull	BLUP_AR&TX	japonica	12	17350985	17450987	17400985	100002	> 1	6.41	36	T	G	19	14	0.4242
	Si_hull	BLUP_AR&TX	IND	12	23060646	23160646	23110646	100000	1	5.19	-30.6	C	T	34	5	0.1282
	Si_hull	BLUP_AR&TX	AUS	12	23260681	23435651	23385639	174970	> 1	5.42	-34.3121	T	G	18	4	0.1818
	Si_hull	AR_2yr_BLUP	indica	12	23364316	23464333	23414316	100017	> 1	5.09	30.9508	C	T	21	20	0.4878
	Si_hull	TX_2yr_BLUP	indica	12	26189881	26289881	26239881	100000	1	5.3	-53	A	G	28	10	0.2632
	P_grain	TX_2yr_BLUP	indica	1	2353410	2453410	2403410	100000	1	5.03	0.049	G	A	55	3	0.0517
	P_grain	TX_2yr_BLUP	indica	1	3348572	3448572	3398572	100000	1	5.41	0.0269	C	A	27	22	0.449
	P_grain	TX_2yr_BLUP	RMC_all	1	11112116	11212116	11162116	100000	1	5.14	0.0302	G	A	97	9	0.0849
	P_grain	TX_2yr_BLUP	japonica	1	11103441	11212116	11162116	108675	> 1	5.51	0.0317	G	A	37	8	0.1778
	P_grain	TX_2yr_BLUP	RMC_all	1	14084465	14184465	14134465	100000	1	5.23	-0.03669	G	A	75	8	0.0964
qP1	P_grain	TX_2yr_BLUP	indica	1	43046941	43267109	43096941	220168	> 1	6.12	-0.0308	C	T	46	10	0.1786
qP1	P_grain	TX_2yr_BLUP	RMC_all	1	43080983	43180983	43130983	100000	1	5.35	0.02069	C	T	80	59	0.4245
	P_grain	TX_2yr_BLUP	indica	2	5149771	5249771	5199771	100000	1	5.01	0.03094	A	T	32	8	0.2
	P_grain	TX_2yr_BLUP	japonica	2	8820338	8920338	8870338	100000	1	5.23	0.04298	A	G	36	3	0.0769
	P_grain	TX_2yr_BLUP	japonica	2	9587156	9687156	9637156	100000	1	6.4	0.0492	G	A	44	3	0.0638
	P_grain	TX_2yr_BLUP	japonica	2	10389480	10489480	10439480	100000	1	5.67	0.0458	G	A	52	3	0.0545
	P_grain	TX_2yr_BLUP	japonica	2	11140404	11240404	11190404	100000	1	5.28	0.04062	A	C	44	4	0.0833
	P_grain	TX_2yr_BLUP	japonica	2	15241743	15341761	15291743	100018	> 1	5.4	0.0416	G	A	37	3	0.075
qP2	P_grain	TX_2yr_BLUP	japonica	2	20760753	20860753	20810753	100000	1	5.04	0.0245	T	A	34	13	0.2766
qP2	P_grain	TX_2yr_BLUP	RMC_all	2	20767976	20867976	20817976	100000	1	5.12	0.01603	A	G	90	43	0.3233
qP2	P_grain	TX_2yr_BLUP	IND	2	22122060	22222060	22172060	100000	1	5.28	0.0348	T	C	12	10	0.4545
qP2	P_grain	TX_2yr_BLUP	indica	2	22189079	22289079	22239079	100000	1	5.43	-0.02722	T	C	44	13	0.2281
	P_grain	TX_2yr_BLUP	indica	2	26260789	26360789	26310789	100000	1	5.23	0.04787	A	G	64	4	0.0588
	P_grain	TX_2yr_BLUP	japonica	2	30291890	30391890	30341890	100000	1	5.12	0.04092	A	G	50	3	0.0566
	P_grain	TX_2yr_BLUP	japonica	3	16166967	16266982	16216982	100015	> 1	5.39	0.03324	C	T	46	6	0.1154
	P_grain	TX_2yr_BLUP	AUS	3	16699678	16799678	16749678	100000	1	5.01	-0.02497	T	C	17	7	0.2917
qP3	P_grain	TX_2yr_BLUP	RMC_all	3	20853243	20953243	20903243	100000	1	5.12	0.0298	G	A	73	8	0.0988
qP3	P_grain	TX_2yr_BLUP	japonica	3	21209662	21309668	21259668	100006	> 1	5.17	0.04914	A	T	32	3	0.0588
qP3	P_grain	TX_2yr_BLUP	RMC_all	3	21886542	22185634	22135630	299092	> 1	5.42	-0.036	C	T	56	36	0.3913
qP3	P_grain	TX_2yr_BLUP	indica	3	22085630	22185634	22135630	100004	> 1	5.44	0.034	T	C	36	6	0.1429
qP3	P_grain	TX_2yr_BLUP	RMC_all	3	22613531	22713531	22663531	100000	1	5.62	0.04054	C	T	82	5	0.0575
qP3	P_grain	TX_2yr_BLUP	indica	3	22613531	22713531	22663531	100000	1	5.04	0.04035	C	T	33	5	0.1316
	P_grain	TX_2yr_BLUP	IND	4	2471974	2571974	2521974	100000	1	5.28	-0.03549	G	A	22	5	0.1852
	P_grain	TX_2yr_BLUP	RMC_all	4	19214208	19314208	19264208	100000	1	5.16	-0.0245	C	G	79	50	0.3876
	P_grain	TX_2yr_BLUP	japonica	4	20739112	20839112	20789112	100000	1	5.44	0.04489	C	T	36	3	0.0769
	P_grain	TX_2yr_BLUP	RMC_all	4	23510445	23610445	23560445	100000	1	5.05	-0.0255	A	G	86	22	0.2037
	P_grain	TX_2yr_BLUP	AUS	4	35421495	35502234	35502207	80739	1	6.07	0.0262	C	A	11	9	0.45
	P_grain	TX_2yr_BLUP	IND	5	774009	874009	824009	100000	1	5.03	-0.0293	A	T	12	10	0.4545
	P_grain	TX_2yr_BLUP	TRJ	5	4745965	4857707	4807707	111742	> 1	5.11	0.0346	T	C	22	3	0.12
	P_grain	TX_2yr_BLUP	RMC_all	5	7325364	7425364	7375364	100000	1	5.21	-0.0192	A	G	50	41	0.4505
	P_grain	TX_2yr_BLUP	RMC_all	5	9522696	9622696	9572696	100000	1	5.31	-0.02664	G	A	94	14	0.1296
	P_grain	TX_2yr_BLUP	RMC_all	6	8616857	8716857	8666857	100000	1	5.32	0.03339	A	C	59	6	0.0923
	P_grain	TX_2yr_BLUP	japonica	6	8616857	8716857	8666857	100000	1	5.28	0.03737	A	C	35	5	0.125
	P_grain	TX_2yr_BLUP	RMC_all	6	14150504	14250504	14200504	100000	1	5.39	0.01818	G	T	91	23	0.2018
qP6	P_grain	TX_2yr_BLUP	indica	6	16342426	16442426	16392426	100000	1	5.13	0.0244	G	C	28	18	0.3913
qP6	P_grain	TX_2yr_BLUP	RMC_all	6	16377506	16477506	16427506	100000	1	5.99	0.02523	A	C	71	20	0.2198
qP6	P_grain	TX_2yr_BLUP	RMC_all	6	17027968	17127968	17077968	100000	1	5.1	0.0224	C	A	110	22	0.1667
qP6	P_grain	TX_2yr_BLUP	indica	6	17067590	17167590	17117590	100000	1	5.09	0.0298	G	A	23	14	0.3784
qP6	P_grain	TX_2yr_BLUP	RMC_all	6	17283726	17515362	17333726	231636	> 1	5.27	0.0295	G	A	70	11	0.1358
	P_grain	TX_2yr_BLUP	indica	6	24176201	24305705	24228553	129504	> 1	5.16	0.0205	G	A	45	29	0.3919
	P_grain	TX_2yr_BLUP	IND	6	26307915	26407915	26357915	100000	1	5.49	0.0249	T	C	25	9	0.2647
	P_grain	TX_2yr_BLUP	RMC_all	7	855402	955402	905402	100000	1	5.09	0.02838	C	T	113	10	0.0813
	P_grain	TX_2yr_BLUP	japonica	7	855402	955402	905402	100000	1	5.99	0.03187	C	T	41	7	0.1458
	P_grain	TX_2yr_BLUP	RMC_all	7	5845316	5945316	5895316	100000	1	5.83	-0.03556	G	A	59	22	0.2716
	P_grain	TX_2yr_BLUP	japonica	7	19463549	19563549	19513549	100000	1	5.16	0.0355	C	A	38	3	0.0732
qP7	P_grain	TX_2yr_BLUP	RMC_all	7	24587046	24699555	24649555	112509	> 1	6.42	-0.02731	T	C	81	23	0.2212
qP7	P_grain	TX_2yr_BLUP	indica	7	24589952	24699555	24649555	109603	> 1	6.11	-0.02674	T	C	32	23	0.4182
	P_grain	TX_2yr_BLUP	RMC_all	8	7435087	7535087	7485087	100000	1	5.33	-0.02119	T	C	79	25	0.2404
	P_grain	TX_2yr_BLUP	indica	8	7435087	7535087	7485087	100000	1	5.42	-0.02243	T	C	26	24	0.48
	P_grain	TX_2yr_BLUP	RMC_all	8	9780423	9880423	9830423	100000	1	5.01	0.017	G	C	51	34	0.4
	P_grain	TX_2yr_BLUP	japonica	8	15695067	15795067	15745067	100000	1	5.9	0.04779	A	G	31	3	0.0882
	P_grain	TX_2yr_BLUP	indica	8	18640711	18740717	18690711	100006	> 1	5.39	-0.04576	G	A	22	20	0.4762
qP8-1	P_grain	TX_2yr_BLUP	RMC_all	8	15695067	18751912	18701912	100000	1	5.01	-0.04896	G	A	73	16	0.1798
qP8-2	P_grain	TX_2yr_BLUP	japonica	8	24858601	24958601	24908601	100000	1	5.18	0.04157	A	G	37	4	0.0976
qP8-2	P_grain	TX_2yr_BLUP	RMC_all	8	25641620	25805373	25706230	163753	> 1	6.85	0.0225	A	C	77	43	0.3583
qP8-2	P_grain	TX_2yr_BLUP	indica	8	25656230	25771928	25706230	115698	> 1	6.3	0.0249	C	A	40	21	0.3443
qP8-2	P_grain	TX_2yr_BLUP	IND	8	25656230	25756230	25706230	100000	1	5.21	0.0256	C	A	19	16	0.4571
qP8-2	P_grain	TX_2yr_BLUP	japonica	8	26472153	26791452	26709228	319299	> 1	6.31	0.042	G	A	49	4	0.0755
qP8-2	P_grain	TX_2yr_BLUP	japonica	8	26941031	27081680	27031680	140649	> 1	5.34	0.0431	T	A	48	3	0.0588
	P_grain	TX_2yr_BLUP	indica	9	542915	1018531	962843	475616	> 1	5.44	0.0384	G	A	49	4	0.0755
	P_grain	TX_2yr_BLUP	indica	9	1950551	2050551	2000551	100000	1	5.09	0.04411	C	T	64	4	0.0588
qP9	P_grain	TX_2yr_BLUP	indica	9	3255857	3667124	3426051	411267	> 1	5.48	0.0501	T	C	42	3	0.0667
qP9	P_grain	TX_2yr_BLUP	RMC_all	9	3376051	4045382	3718418	669331	> 1	5.84	-0.04285	T	C	54	53	0.4953
qP9	P_grain	TX_2yr_BLUP	indica	9	3898779	4038143	3948779	139364	> 1	5.73	0.0473	G	A	57	4	0.0656
qP9	P_grain	TX_2yr_BLUP	RMC_all	9	4179618	4279618	4229618	100000	1	5.48	-0.0503	T	C	57	26	0.3133
	P_grain	TX_2yr_BLUP	indica	9	6182584	6338511	6232584	155927	> 1	5.3	0.0235	T	G	37	16	0.3019
	P_grain	TX_2yr_BLUP	RMC_all	9	6064702	6338511	6288511	273809	> 1	5.29	-0.0207	C	T	73	32	0.3048
	P_grain	TX_2yr_BLUP	indica	9	19851066	19951066	19901066	100000	1	5.75	0.03218	A	G	20	17	0.4595
	P_grain	TX_2yr_BLUP	IND	9	21339821	21439821	21389821	100000	1	5.32	0.02349	A	G	21	18	0.4615
qP10-1	P_grain	TX_2yr_BLUP	japonica	10	1579915	1679915	1629915	100000	1	6.07	0.03859	A	C	31	3	0.0882
qP10-1	P_grain	TX_2yr_BLUP	IND	10	1719924	1819924	1769924	100000	1	6.72	0.038	T	C	18	7	0.28
qP10-1	P_grain	TX_2yr_BLUP	japonica	10	2190626	2407008	2278470	216382	> 1	6.87	0.03845	A	C	47	5	0.0962
qP10-1	P_grain	TX_2yr_BLUP	RMC_all	10	2241985	2341985	2291985	100000	1	7.05	0.03172	A	T	104	16	0.1333
qP10-1	P_grain	TX_2yr_BLUP	indica	10	2879820	2979820	2929820	100000	1	5.7	0.0265	C	G	33	27	0.45
	P_grain	TX_2yr_BLUP	japonica	10	3541419	3641419	3591419	100000	1	5.51	0.04309	A	G	41	3	0.0682
	P_grain	TX_2yr_BLUP	japonica	10	11828532	11928532	11878532	100000	1	5.15	0.0347	G	A	44	5	0.102
qP10-2	P_grain	TX_2yr_BLUP	RMC_all	10	13384671	13484671	13434671	100000	1	5.06	0.0243	G	A	102	18	0.15
qP10-2	P_grain	TX_2yr_BLUP	TRJ	10	13364085	13660449	13602976	296364	> 1	5.54	0.0269	G	C	14	9	0.3913
qP10-2	P_grain	TX_2yr_BLUP	japonica	10	13321305	13747459	13604080	426154	> 1	6.87	0.02639	A	C	37	17	0.3148
qP10-2	P_grain	TX_2yr_BLUP	RMC_all	10	13585152	13685152	13635152	100000	1	5.17	0.027	G	A	106	16	0.1311
	P_grain	TX_2yr_BLUP	indica	11	8488257	8592670	8542670	104413	> 1	5.78	-0.0442	C	G	22	16	0.4211
	P_grain	TX_2yr_BLUP	japonica	11	15917619	16017619	15967619	100000	1	5.55	0.03959	A	G	42	4	0.087
	P_grain	TX_2yr_BLUP	japonica	11	16207410	16307410	16257410	100000	1	5.13	0.04262	C	T	54	3	0.0526
	P_grain	TX_2yr_BLUP	IND	11	19510915	19610915	19560915	100000	1	5.1	0.0366	G	C	32	5	0.1351
	P_grain	TX_2yr_BLUP	AUS	11	20704378	20804378	20754378	100000	1	5.93	0.0277	T	C	9	8	0.4706
	P_grain	TX_2yr_BLUP	japonica	11	23158620	23479549	23221320	320929	> 1	8.01	0.04226	A	T	47	5	0.0962
	P_grain	TX_2yr_BLUP	TRJ	11	23171699	23484653	23227812	312954	> 1	5.33	0.03443	C	G	18	3	0.1429
	P_grain	TX_2yr_BLUP	RMC_all	11	25775264	25875264	25825264	100000	1	5.09	-0.0162	G	A	86	37	0.3008
	P_grain	TX_2yr_BLUP	RMC_all	11	27173614	27273614	27223614	100000	1	5.27	0.0438	C	A	65	4	0.058
	P_grain	TX_2yr_BLUP	IND	11	27742971	27874323	27818463	131352	> 1	5.38	0.02851	A	G	35	7	0.1667
	P_grain	TX_2yr_BLUP	indica	12	1132784	1232784	1182784	100000	1	5.82	0.02279	C	T	40	31	0.4366
	P_grain	TX_2yr_BLUP	TRJ	12	16275870	16375870	16325870	100000	1	5.55	0.01867	C	G	13	5	0.2778
qP12	P_grain	TX_2yr_BLUP	RMC_all	12	19366885	19466885	19416885	100000	1	5.81	-0.0235	C	T	94	24	0.2034
qP12	P_grain	TX_2yr_BLUP	indica	12	19366885	19466885	19416885	100000	1	5.48	-0.0223	C	T	42	24	0.3636
	S_grain	TX_2yr_BLUP	TEJ	1	2053997	2167226	2116096	113229	> 1	7.5	0.087	G	A	24	3	0.1111
	S_grain	TX_2yr_BLUP	japonica	1	2066096	2166611	2116611	100515	> 1	5.9	-0.06051	T	C	24	11	0.3143
	S_grain	TX_2yr_BLUP	japonica	1	5349175	5449175	5399175	100000	1	5.1	0.04939	A	G	39	6	0.1333
	S_grain	TX_2yr_BLUP	japonica	1	22087547	22187547	22137547	100000	1	5.35	0.0699	T	C	37	3	0.075
	S_grain	TX_2yr_BLUP	japonica	1	24884581	24984581	24934581	100000	1	5.57	-0.044	A	G	37	15	0.2885
	S_grain	TX_2yr_BLUP	RMC_all	1	24889440	24989440	24939440	100000	1	5.13	0.0383	T	C	120	8	0.0625
	S_grain	TX_2yr_BLUP	IND	1	40333322	40433322	40383322	100000	1	5.34	-0.0307	A	G	16	11	0.4074
	S_grain	TX_2yr_BLUP	indica	1	41227885	41331291	41281291	103406	> 1	5.61	-0.0287	A	G	51	20	0.2817
	S_grain	TX_2yr_BLUP	TEJ	1	42030915	42130915	42080915	100000	1	5.76	0.08552	A	T	18	3	0.1429
	S_grain	TX_2yr_BLUP	japonica	1	42030915	42130915	42080915	100000	1	8.95	0.08544	A	T	42	3	0.0667
	S_grain	TX_2yr_BLUP	TEJ	1	42730744	42830744	42780744	100000	1	5.41	0.0869	G	A	14	3	0.1765
qS2-1	S_grain	TX_2yr_BLUP	japonica	2	2781699	2896358	2846358	114659	> 1	8.54	0.08509	C	T	39	3	0.0714
qS2-1	S_grain	TX_2yr_BLUP	RMC_all	2	2764489	2898641	2847953	134152	> 1	6.73	0.06187	A	T	90	6	0.0426
qS2-1	S_grain	TX_2yr_BLUP	TEJ	2	2781266	2913826	2847953	132560	> 1	6.1	0.08775	A	T	15	3	0.1667
qS2-1	S_grain	TX_2yr_BLUP	japonica	2	3043303	3191498	3121193	148195	> 1	6.34	0.06399	C	T	51	4	0.0727
	S_grain	TX_2yr_BLUP	IND	2	8991905	9091931	9041905	100026	> 1	6.04	0.0278	T	G	20	18	0.4737
	S_grain	TX_2yr_BLUP	japonica	2	9755966	9855966	9805966	100000	1	5.22	0.05588	A	G	36	5	0.122
	S_grain	TX_2yr_BLUP	IND	2	10600463	10700463	10650463	100000	1	5.84	-0.03083	T	C	18	13	0.4194
	S_grain	TX_2yr_BLUP	IND	2	10852764	11054227	10902824	201463	> 1	6.75	0.02896	A	G	16	15	0.4839
	S_grain	TX_2yr_BLUP	RMC_all	2	14328406	14428406	14378406	100000	1	5.05	0.0534	G	A	80	5	0.0588
	S_grain	TX_2yr_BLUP	RMC_all	2	15620530	15720530	15670530	100000	1	5.89	-0.03811	G	C	57	56	0.4956
	S_grain	TX_2yr_BLUP	RMC_all	2	18066560	18166560	18116560	100000	1	5.29	0.0524	G	A	85	5	0.0556
qS2-2	S_grain	TX_2yr_BLUP	IND	2	19195485	19637323	19587323	441838	> 1	5.62	0.03287	A	C	17	9	0.3462
qS2-2	S_grain	TX_2yr_BLUP	RMC_all	2	19915863	20015863	19965863	100000	1	6.21	-0.0506	C	T	87	12	0.1212
qS2-2	S_grain	TX_2yr_BLUP	japonica	2	19915863	20015863	19965863	100000	1	5.38	-0.0608	C	T	26	11	0.2973
qS2-2	S_grain	TX_2yr_BLUP	TEJ	2	20688856	20788856	20738856	100000	1	5.68	0.0712	T	A	20	3	0.0909
qS2-3	S_grain	TX_2yr_BLUP	TEJ	2	21902629	22017285	21954185	114656	> 1	8.72	0.11097	C	T	14	3	0.125
qS2-3	S_grain	TX_2yr_BLUP	RMC_all	2	21907123	22007123	21957123	100000	1	5.7	0.0421	C	T	124	7	0.0534
qS2-3	S_grain	TX_2yr_BLUP	japonica	2	21907123	22017285	21957123	110162	> 1	5.91	0.06205	C	T	47	4	0.0784
	S_grain	TX_2yr_BLUP	IND	2	24649080	24749080	24699080	100000	1	5.28	-0.03646	T	C	16	7	0.3043
	S_grain	TX_2yr_BLUP	RMC_all	2	30464840	30564840	30514840	100000	1	5.51	0.0592	G	A	85	4	0.0449
qS3-1	S_grain	TX_2yr_BLUP	RMC_all	3	8308120	8408120	8358120	100000	1	6.45	-0.06253	G	A	57	34	0.3736
qS3-1	S_grain	TX_2yr_BLUP	japonica	3	8308120	8469900	8358120	161780	> 1	8.23	0.08849	A	G	33	3	0.0833
qS3-1	S_grain	TX_2yr_BLUP	japonica	3	8645601	8863036	8716413	217435	> 1	5.25	0.0651	G	A	51	3	0.0556
qS3-1	S_grain	TX_2yr_BLUP	TEJ	3	8603379	8813653	8736117	210274	> 1	7.21	0.109	T	C	16	3	0.1111
	S_grain	TX_2yr_BLUP	AUS	3	12083480	12209321	12133480	125841	> 1	5.09	-0.03418	G	C	13	11	0.4583
	S_grain	TX_2yr_BLUP	RMC_all	3	12266184	12366184	12316184	100000	1	5.05	0.02995	A	G	72	58	0.4462
qS3-2	S_grain	TX_2yr_BLUP	RMC_all	3	13213028	13313028	13263028	100000	1	7	-0.0719	A	G	50	34	0.4048
	S_grain	TX_2yr_BLUP	IND	3	14748751	14848751	14798751	100000	1	5.28	0.03889	A	C	20	7	0.2593
	S_grain	TX_2yr_BLUP	japonica	3	14880855	14980855	14930855	100000	1	5.23	0.0453	G	A	42	5	0.1064
	S_grain	TX_2yr_BLUP	RMC_all	3	16199569	16299569	16249569	100000	1	5.49	0.03991	C	T	100	6	0.0566
	S_grain	TX_2yr_BLUP	RMC_all	3	17905472	18005472	17955472	100000	1	6.08	0.051	T	A	68	17	0.2
	S_grain	TX_2yr_BLUP	japonica	3	17905472	18005472	17955472	100000	1	5.8	0.0686	T	A	41	3	0.0682
	S_grain	TX_2yr_BLUP	RMC_all	3	18751126	18851126	18801126	100000	1	5.78	0.0519	G	A	74	6	0.075
	S_grain	TX_2yr_BLUP	japonica	3	18954802	19054802	19004802	100000	1	5.26	-0.0532	C	T	40	10	0.2
	S_grain	TX_2yr_BLUP	japonica	3	20225196	20325196	20275196	100000	1	5.57	-0.0528	C	G	37	12	0.2449
qS3-3	S_grain	TX_2yr_BLUP	RMC_all	3	27699746	27818438	27768438	118692	> 1	11.51	0.08808	C	T	91	6	0.0319
qS3-3	S_grain	TX_2yr_BLUP	TEJ	3	27718438	27818438	27768438	100000	1	7.26	0.08719	C	T	19	3	0.1364
qS3-3	S_grain	TX_2yr_BLUP	japonica	3	27718438	27979416	27768438	260978	> 1	9.49	0.0872	C	T	39	3	0.0714
qS3-3	S_grain	TX_2yr_BLUP	RMC_all	3	28010986	28110986	28060986	100000	1	6.21	0.06453	C	T	87	4	0.044
	S_grain	TX_2yr_BLUP	IND	3	29925033	30094050	29975033	169017	> 1	5.39	0.02924	C	G	26	12	0.3158
	S_grain	TX_2yr_BLUP	RMC_all	3	34801991	34901991	34851991	100000	1	5.49	0.03987	G	T	107	8	0.0696
	S_grain	TX_2yr_BLUP	TEJ	3	35116369	35334364	35166369	217995	> 1	5.86	0.10207	A	T	14	3	0.1765
qS3-4	S_grain	TX_2yr_BLUP	IND	3	35165366	35265366	35215366	100000	1	5.25	0.0246	G	T	28	18	0.3913
qS3-4	S_grain	TX_2yr_BLUP	RMC_all	3	35688359	35927167	35877167	238808	> 1	7.09	0.0467	G	A	94	7	0.0693
qS3-4	S_grain	TX_2yr_BLUP	RMC_all	3	36164344	36264344	36214344	100000	1	5.27	0.04125	C	T	125	7	0.053
qS4-1	S_grain	TX_2yr_BLUP	RMC_all	4	875577	1055048	925577	179471	> 1	6.08	-0.0587	A	G	98	7	0.0667
qS4-1	S_grain	TX_2yr_BLUP	RMC_all	4	1157637	1309751	1207637	152114	> 1	6.15	0.054	T	A	89	5	0.0532
qS4-1	S_grain	TX_2yr_BLUP	japonica	4	1157637	1280002	1230002	122365	> 1	7.38	0.08446	G	T	34	4	0.0811
qS4-1	S_grain	TX_2yr_BLUP	RMC_all	4	1761025	2064272	2014272	303247	> 1	5.58	0.04919	A	G	90	7	0.0722
qS4-1	S_grain	TX_2yr_BLUP	TEJ	4	1804277	2064272	2014272	259995	> 1	6.25	0.10923	A	G	14	3	0.125
qS4-1	S_grain	TX_2yr_BLUP	japonica	4	1804277	2070389	2019947	266112	> 1	5.57	0.06208	C	T	46	4	0.08
qS4-2	S_grain	TX_2yr_BLUP	RMC_all	4	14597592	14883005	14768667	285413	> 1	10.72	0.045	T	C	88	32	0.2667
qS4-2	S_grain	TX_2yr_BLUP	RMC_all	4	15012040	15112040	15062040	100000	1	5.04	0.0449	T	A	90	17	0.1589
qS4-2	S_grain	TX_2yr_BLUP	RMC_all	4	15237554	15466666	15389760	229112	> 1	10.25	0.03623	A	C	86	36	0.2951
qS4-2	S_grain	TX_2yr_BLUP	japonica	4	15338229	15466666	15389760	128437	> 1	8.86	0.07176	A	C	45	4	0.0816
qS4-2	S_grain	TX_2yr_BLUP	japonica	4	15779765	15988754	15881232	208989	> 1	11.11	0.09068	C	T	43	3	0.0652
qS4-2	S_grain	TX_2yr_BLUP	RMC_all	4	15779765	16022376	15885890	242611	> 1	8.02	0.03482	C	T	68	36	0.3462
	S_grain	TX_2yr_BLUP	RMC_all	4	16979096	17079096	17029096	100000	1	5.76	0.0336	T	A	101	17	0.1441
	S_grain	TX_2yr_BLUP	japonica	4	16979096	17079096	17029096	100000	1	5.79	0.0529	T	A	44	5	0.102
	S_grain	TX_2yr_BLUP	japonica	4	19147700	19247700	19197700	100000	1	7.55	0.0759	G	A	54	3	0.0526
	S_grain	TX_2yr_BLUP	japonica	4	19732351	19832351	19782351	100000	1	5.19	0.0591	T	C	49	4	0.0755
	S_grain	TX_2yr_BLUP	RMC_all	4	20576960	20676960	20626960	100000	1	5.53	-0.0445	A	G	62	44	0.4151
	S_grain	TX_2yr_BLUP	IND	4	21983864	22090920	22040920	107056	> 1	5.34	-0.0364	C	T	25	8	0.2424
	S_grain	TX_2yr_BLUP	RMC_all	4	29124649	29224649	29174649	100000	1	5.66	-0.0372	C	T	90	8	0.0816
	S_grain	TX_2yr_BLUP	RMC_all	4	31113742	31213742	31163742	100000	1	5.74	0.0521	G	A	87	5	0.0543
	S_grain	TX_2yr_BLUP	indica	4	32328725	32428725	32378725	100000	1	5.36	-0.0249	G	T	47	20	0.2985
	S_grain	TX_2yr_BLUP	japonica	5	2764323	2864323	2814323	100000	1	5.16	0.06124	A	T	38	3	0.0732
	S_grain	TX_2yr_BLUP	TEJ	5	3032266	3132266	3082266	100000	1	5.1	0.03876	C	T	14	4	0.2222
	S_grain	TX_2yr_BLUP	RMC_all	5	7317627	7417627	7367627	100000	1	5.03	0.0389	C	G	121	9	0.0692
	S_grain	TX_2yr_BLUP	japonica	5	7372578	7525614	7422578	153036	> 1	6.46	0.07801	C	T	37	3	0.075
	S_grain	TX_2yr_BLUP	RMC_all	5	20454550	20554550	20504550	100000	1	6.48	0.0513	C	T	100	6	0.0566
	S_grain	TX_2yr_BLUP	japonica	5	20454550	20554550	20504550	100000	1	5.35	0.05557	C	T	44	5	0.102
	S_grain	TX_2yr_BLUP	RMC_all	5	20747670	20847670	20797670	100000	1	6.85	-0.063	A	G	64	62	0.4921
	S_grain	TX_2yr_BLUP	RMC_all	5	22467967	22567967	22517967	100000	1	5.57	0.0489	G	A	56	29	0.3412
	S_grain	TX_2yr_BLUP	japonica	5	27309806	27410236	27360236	100430	> 1	6.63	0.08489	G	T	27	3	0.1
	S_grain	TX_2yr_BLUP	japonica	5	27856147	27956147	27906147	100000	1	5.09	0.0616	G	A	34	4	0.1053
	S_grain	TX_2yr_BLUP	japonica	6	1881236	2169358	2119358	288122	> 1	5.86	0.06011	C	T	45	3	0.0625
	S_grain	TX_2yr_BLUP	TEJ	6	2245813	2345813	2295813	100000	1	5.71	0.0854	A	T	17	3	0.15
	S_grain	TX_2yr_BLUP	RMC_all	6	2763544	2863544	2813544	100000	1	5	0.0648	T	G	50	29	0.3671
	S_grain	TX_2yr_BLUP	RMC_all	6	4166754	4266754	4216754	100000	1	5.12	0.03301	C	T	135	8	0.0559
qS6-1	S_grain	TX_2yr_BLUP	japonica	6	10799749	10980487	10878981	180738	> 1	8.99	0.0806	T	C	44	3	0.0638
qS6-1	S_grain	TX_2yr_BLUP	RMC_all	6	10880487	10980487	10930487	100000	1	6.23	0.0453	G	A	114	7	0.0579
qS6-1	S_grain	TX_2yr_BLUP	RMC_all	6	11096609	11347427	11232420	250818	> 1	7.8	0.0607	G	A	117	5	0.041
qS6-1	S_grain	TX_2yr_BLUP	japonica	6	11105572	11336897	11232420	231325	> 1	5.91	0.0587	G	A	44	5	0.102
	S_grain	TX_2yr_BLUP	TEJ	6	15559278	15659278	15609278	100000	1	5.69	0.09249	C	T	13	3	0.1875
	S_grain	TX_2yr_BLUP	japonica	6	15559278	15659278	15609278	100000	1	9.13	0.09031	C	T	31	3	0.0882
	S_grain	TX_2yr_BLUP	RMC_all	6	16152573	16252573	16202573	100000	1	5.42	0.0537	G	A	104	5	0.0459
	S_grain	TX_2yr_BLUP	RMC_all	6	16639976	16739976	16689976	100000	1	5.12	0.0543	G	A	101	5	0.0472
	S_grain	TX_2yr_BLUP	RMC_all	6	16901171	17001171	16951171	100000	1	5.01	0.0516	G	A	97	5	0.049
	S_grain	TX_2yr_BLUP	indica	6	22589532	22689532	22639532	100000	1	5.51	0.039	G	A	23	16	0.4103
qS6-2	S_grain	TX_2yr_BLUP	RMC_all	6	24322928	24580825	24530825	257897	> 1	6.29	0.0482	G	A	114	6	0.05
qS6-2	S_grain	TX_2yr_BLUP	TEJ	6	24960624	25060624	25010624	100000	1	5.04	0.0856	G	A	14	3	0.1765
qS6-2	S_grain	TX_2yr_BLUP	RMC_all	6	24911791	25134997	25084997	223206	> 1	6.88	0.06628	C	T	86	4	0.0444
qS6-2	S_grain	TX_2yr_BLUP	japonica	6	24960624	25134997	25084997	174373	> 1	5.68	0.06439	C	T	39	4	0.093
qS6-2	S_grain	TX_2yr_BLUP	japonica	6	25554709	25654709	25604709	100000	1	5.14	0.05177	A	G	37	3	0.075
	S_grain	TX_2yr_BLUP	japonica	6	26977858	27077858	27027858	100000	1	5.92	0.0636	T	C	49	4	0.0755
	S_grain	TX_2yr_BLUP	japonica	7	568041	668041	618041	100000	1	5.55	0.0647	T	C	44	4	0.0833
qS7-1	S_grain	TX_2yr_BLUP	TEJ	7	3061533	3161533	3111533	100000	1	5.12	0.111	T	C	11	3	0.1538
qS7-1	S_grain	TX_2yr_BLUP	RMC_all	7	3098966	3305768	3255768	206802	> 1	5.43	0.05345	G	T	84	5	0.0562
	S_grain	TX_2yr_BLUP	japonica	7	7046527	7146527	7096527	100000	1	5.95	0.0717	G	A	44	3	0.0638
	S_grain	TX_2yr_BLUP	RMC_all	7	7122727	7222727	7172727	100000	1	5.38	0.0809	T	C	72	14	0.1628
	S_grain	TX_2yr_BLUP	RMC_all	7	7614930	7714930	7664930	100000	1	5.01	0.0472	T	C	67	38	0.3619
	S_grain	TX_2yr_BLUP	japonica	7	7873073	7973073	7923073	100000	1	8.45	0.0796	T	A	44	3	0.0638
	S_grain	TX_2yr_BLUP	TEJ	7	8128376	8228376	8178376	100000	1	5.46	0.0849	C	T	16	3	0.1579
	S_grain	TX_2yr_BLUP	japonica	7	8128376	8228376	8178376	100000	1	8.45	0.08179	C	T	44	3	0.0638
	S_grain	TX_2yr_BLUP	RMC_all	7	11931662	12031662	11981662	100000	1	5.33	-0.0474	A	T	69	14	0.1687
qS7-2	S_grain	TX_2yr_BLUP	RMC_all	7	13130750	13230750	13180750	100000	1	5.09	0.03624	A	C	86	29	0.2522
qS7-2	S_grain	TX_2yr_BLUP	RMC_all	7	13344475	13552623	13502623	208148	> 1	5.92	0.038	G	A	88	27	0.2348
qS7-2	S_grain	TX_2yr_BLUP	RMC_all	7	13681914	13781914	13731914	100000	1	5.4	0.0335	G	C	96	31	0.2441
	S_grain	TX_2yr_BLUP	RMC_all	7	14466875	14566875	14516875	100000	1	5.73	0.0374	G	A	76	30	0.283
	S_grain	TX_2yr_BLUP	RMC_all	7	16117877	16217877	16167877	100000	1	7.84	0.0522	G	A	81	9	0.1
	S_grain	TX_2yr_BLUP	TEJ	7	16117877	16217877	16167877	100000	1	6.9	0.089	G	A	17	3	0.15
	S_grain	TX_2yr_BLUP	japonica	7	16061110	16217877	16167877	156767	> 1	9.19	0.0863	G	A	39	3	0.0714
	S_grain	TX_2yr_BLUP	RMC_all	7	16546600	16646600	16596600	100000	1	5.32	0.0435	T	A	94	7	0.0693
qS7-3	S_grain	TX_2yr_BLUP	japonica	7	20728708	20967222	20820704	238514	> 1	6.12	-0.0642	A	G	27	12	0.3077
qS7-3	S_grain	TX_2yr_BLUP	RMC_all	7	20737494	20967222	20917222	229728	> 1	7.75	-0.04989	T	C	99	12	0.1081
	S_grain	TX_2yr_BLUP	RMC_all	7	24414357	24521462	24464357	107105	> 1	5.14	0.0342	G	C	70	50	0.4167
qS8-1	S_grain	TX_2yr_BLUP	RMC_all	8	2213728	2313728	2263728	100000	1	7.98	-0.08128	G	A	50	40	0.4444
qS8-1	S_grain	TX_2yr_BLUP	RMC_all	8	2728998	2828998	2778998	100000	1	6.92	0.04235	A	G	78	21	0.2121
qS8-1	S_grain	TX_2yr_BLUP	japonica	8	2729143	2829143	2779143	100000	1	5.03	0.0604	T	C	41	4	0.0889
qS8-1	S_grain	TX_2yr_BLUP	RMC_all	8	2945317	3045317	2995317	100000	1	5.77	0.037	T	C	67	33	0.33
	S_grain	TX_2yr_BLUP	RMC_all	8	9168826	9268826	9218826	100000	1	6.41	-0.0523	A	T	76	14	0.1556
	S_grain	TX_2yr_BLUP	japonica	8	9168826	9268826	9218826	100000	1	5.31	-0.0583	A	T	24	14	0.3684
qS8-2	S_grain	TX_2yr_BLUP	RMC_all	8	16730861	16830861	16780861	100000	1	5.5	0.03782	C	T	83	12	0.1263
qS8-2	S_grain	TX_2yr_BLUP	japonica	8	16730861	16830861	16780861	100000	1	7.43	0.08251	C	T	43	3	0.0652
qS8-2	S_grain	TX_2yr_BLUP	RMC_all	8	16948478	17243412	17193412	294934	> 1	6.55	0.03836	C	T	125	10	0.0741
	S_grain	TX_2yr_BLUP	japonica	8	18501601	18664856	18614856	163255	> 1	7.16	0.065	G	A	42	4	0.087
qS8-3	S_grain	TX_2yr_BLUP	TEJ	8	20089777	20240753	20139777	150976	> 1	6.48	0.09836	A	G	17	3	0.15
qS8-3	S_grain	TX_2yr_BLUP	RMC_all	8	20089952	20243106	20158859	153154	> 1	5.5	0.05448	C	T	87	5	0.0543
qS8-3	S_grain	TX_2yr_BLUP	japonica	8	20116449	20241655	20188025	125206	> 1	9.6	0.07218	C	T	47	4	0.0784
	S_grain	TX_2yr_BLUP	TEJ	8	24227202	24327202	24277202	100000	1	6.33	0.08636	A	T	20	3	0.1304
	S_grain	TX_2yr_BLUP	japonica	8	24227202	24327202	24277202	100000	1	9.51	0.08395	A	T	53	3	0.0536
	S_grain	TX_2yr_BLUP	RMC_all	8	24921761	25021761	24971761	100000	1	5.49	0.05299	C	T	110	5	0.0435
	S_grain	TX_2yr_BLUP	RMC_all	8	26525144	26625144	26575144	100000	1	5.8	0.05207	C	T	91	6	0.0619
	S_grain	TX_2yr_BLUP	RMC_all	9	210253	310253	260253	100000	1	5.4	0.04224	A	C	48	32	0.4
	S_grain	TX_2yr_BLUP	RMC_all	9	672398	772398	722398	100000	1	7.33	-0.05562	G	A	86	14	0.14
	S_grain	TX_2yr_BLUP	japonica	9	672398	772398	722398	100000	1	7.05	-0.06852	G	A	34	13	0.2766
	S_grain	TX_2yr_BLUP	RMC_all	9	3831611	3931611	3881611	100000	1	7.46	-0.06583	T	C	49	40	0.4494
	S_grain	TX_2yr_BLUP	japonica	9	4085411	4185411	4135411	100000	1	5.03	0.04882	C	G	44	3	0.0638
	S_grain	TX_2yr_BLUP	japonica	9	7707968	7807968	7757968	100000	1	6.21	0.0736	T	C	42	3	0.0667
	S_grain	TX_2yr_BLUP	RMC_all	10	7194688	7294688	7244688	100000	1	11.91	0.075	T	A	97	28	0.224
	S_grain	TX_2yr_BLUP	RMC_all	10	8011473	8111473	8061473	100000	1	5.62	0.0459	G	A	99	6	0.0571
	S_grain	TX_2yr_BLUP	indica	10	10181077	10281077	10231077	100000	1	5.2	0.0255	G	A	28	28	0.5
	S_grain	TX_2yr_BLUP	japonica	10	21777899	21877899	21827899	100000	1	6.2	0.06237	C	T	52	4	0.0714
	S_grain	TX_2yr_BLUP	TEJ	10	21777899	21877899	21827899	100000	1	6.53	0.08818	C	T	20	3	0.1304
	S_grain	TX_2yr_BLUP	japonica	11	5955482	6055512	6005510	100030	> 1	6.07	0.0643	C	A	45	4	0.0816
qS11	S_grain	TX_2yr_BLUP	RMC_all	11	7222119	7322867	7272119	100748	> 1	5.76	0.0514	T	C	90	5	0.0526
qS11	S_grain	TX_2yr_BLUP	japonica	11	7434325	7534325	7484325	100000	1	6.34	0.06593	C	T	45	4	0.0816
qS11	S_grain	TX_2yr_BLUP	RMC_all	11	7426400	7574485	7524485	148085	> 1	5.69	0.0473	C	T	127	6	0.0451
	S_grain	TX_2yr_BLUP	japonica	11	8687894	8787894	8737894	100000	1	5.4	0.0608	G	A	43	4	0.0851
	S_grain	TX_2yr_BLUP	RMC_all	11	8714748	8814748	8764748	100000	1	5.06	0.0518	G	C	91	5	0.0521
	S_grain	TX_2yr_BLUP	RMC_all	11	10734060	10864752	10784060	130692	> 1	5.84	0.0434	T	C	82	10	0.1087
	S_grain	TX_2yr_BLUP	RMC_all	11	14982565	15082566	15032566	100001	> 1	5.26	0.0508	G	A	90	5	0.0526
	S_grain	TX_2yr_BLUP	indica	11	15768335	15868335	15818335	100000	1	5.01	0.0257	G	A	32	22	0.4074
	S_grain	TX_2yr_BLUP	RMC_all	11	22436661	22536661	22486661	100000	1	7.98	0.052	G	A	83	18	0.1782
	S_grain	TX_2yr_BLUP	indica	11	24337623	24437623	24387623	100000	1	5.19	-0.0283	A	G	37	13	0.26
	S_grain	TX_2yr_BLUP	RMC_all	11	26441992	26541992	26491992	100000	1	6.89	0.0316	T	A	82	13	0.1368
	S_grain	TX_2yr_BLUP	japonica	11	26441992	26541992	26491992	100000	1	5.91	0.0599	T	A	38	3	0.0732
	S_grain	TX_2yr_BLUP	japonica	11	27611236	27881852	27661236	270616	> 1	5.78	0.05914	A	T	46	3	0.0612
	S_grain	TX_2yr_BLUP	RMC_all	12	503099	603099	553099	100000	1	5.83	0.0625	G	C	80	45	0.36
	S_grain	TX_2yr_BLUP	indica	12	597446	697446	647446	100000	1	5	0.0321	T	C	30	22	0.4231
	S_grain	TX_2yr_BLUP	IND	12	800160	900160	850160	100000	1	5.59	0.0338	G	A	19	8	0.2963
qS12-1	S_grain	TX_2yr_BLUP	RMC_all	12	2464914	2564914	2514914	100000	1	6.43	0.0427	G	A	78	41	0.3445
	S_grain	TX_2yr_BLUP	IND	12	21742607	21845681	21795681	103074	> 1	5.48	0.0368	G	C	18	9	0.3333
	S_grain	TX_2yr_BLUP	TEJ	12	23998210	24098210	24048210	100000	1	7.62	0.10058	A	T	16	3	0.1579
qS12-2	S_grain	TX_2yr_BLUP	RMC_all	12	24486395	24586395	24536395	100000	1	7.33	0.0757	T	C	54	30	0.3571
qS12-2	S_grain	TX_2yr_BLUP	RMC_all	12	25235873	25335873	25285873	100000	1	5.39	0.04514	G	T	117	5	0.041
qS12-2	S_grain	TX_2yr_BLUP	japonica	12	26189914	26289914	26239914	100000	1	5.74	0.0617	C	A	39	3	0.0714
	Ca_grain	TX_2yr_BLUP	RMC_all	1	5333941	5433941	5383941	100000	1	5.39	0.101	T	C	51	33	0.3929
	Ca_grain	TX_2yr_BLUP	IND	1	7861147	8208556	8063399	347409	> 1	7.64	-0.16704	T	C	33	3	0.0833
	Ca_grain	TX_2yr_BLUP	IND	1	8467728	8567728	8517728	100000	1	5.43	-0.149	A	G	37	3	0.075
	Ca_grain	TX_2yr_BLUP	RMC_all	1	11795017	11895017	11845017	100000	1	5.65	0.0712	G	C	67	24	0.2637
	Ca_grain	TX_2yr_BLUP	japonica	1	12509603	12609603	12559603	100000	1	5.04	-0.09102	T	A	38	4	0.0952
qCa1-1	Ca_grain	TX_2yr_BLUP	RMC_all	1	15485656	15585656	15535656	100000	1	5.53	0.0897	T	C	56	27	0.3253
qCa1-1	Ca_grain	TX_2yr_BLUP	AUS	1	15374755	16029359	15639778	654604	> 1	5.29	0.0991	C	A	10	7	0.4118
qCa1-1	Ca_grain	TX_2yr_BLUP	AUS	1	16136073	16761108	16614613	625035	> 1	6.28	-0.10089	G	A	7	6	0.4615
qCa1-1	Ca_grain	TX_2yr_BLUP	AUS	1	17021721	17520357	17243962	498636	> 1	6.5	-0.08925	T	A	12	10	0.4545
qCa1-1	Ca_grain	TX_2yr_BLUP	AUS	1	17645045	18317136	18219796	672091	> 1	6.15	-0.0926	G	A	12	8	0.4
	Ca_grain	TX_2yr_BLUP	IND	1	20058656	20158656	20108656	100000	1	5.15	0.122	G	A	19	4	0.1739
	Ca_grain	TX_2yr_BLUP	TRJ	1	28002829	28102829	28052829	100000	1	5.05	-0.06875	T	C	11	10	0.4762
	Ca_grain	TX_2yr_BLUP	IND	1	32114551	32214551	32164551	100000	1	5.46	0.11656	C	G	23	5	0.1786
	Ca_grain	TX_2yr_BLUP	AUS	1	39614540	39714540	39664540	100000	1	5.24	0.08035	C	G	12	10	0.4545
qCa1-2	Ca_grain	TX_2yr_BLUP	indica	1	41836857	41936857	41886857	100000	1	5.31	-0.111	A	C	50	5	0.0909
qCa1-2	Ca_grain	TX_2yr_BLUP	IND	1	41676465	41936857	41886857	260392	> 1	6.25	-0.141	A	C	30	4	0.1176
	Ca_grain	TX_2yr_BLUP	AUS	2	6377362	6477362	6427362	100000	1	5.09	0.09353	A	G	8	6	0.4286
qCa2-1	Ca_grain	TX_2yr_BLUP	japonica	2	8735864	8835864	8785864	100000	1	5.12	-0.08255	G	A	45	7	0.1346
qCa2-1	Ca_grain	TX_2yr_BLUP	RMC_all	2	8744087	8844087	8794087	100000	1	5.24	-0.0862	C	T	122	7	0.0543
	Ca_grain	TX_2yr_BLUP	IND	2	10168891	10268891	10218891	100000	1	5.13	-0.119	C	T	32	3	0.0857
	Ca_grain	TX_2yr_BLUP	RMC_all	2	12829990	12929990	12879990	100000	1	5.08	-0.083	C	T	77	8	0.0941
	Ca_grain	TX_2yr_BLUP	TEJ	2	13493783	13593783	13543783	100000	1	5.41	-0.08096	G	A	13	10	0.4348
	Ca_grain	TX_2yr_BLUP	RMC_all	2	18696062	18796062	18746062	100000	1	5.56	-0.0553	C	T	82	35	0.2991
qCa2-2	Ca_grain	TX_2yr_BLUP	japonica	2	26057303	26174406	26116015	117103	> 1	5.94	-0.07316	T	C	38	12	0.24
qCa2-2	Ca_grain	TX_2yr_BLUP	IND	3	4967739	5067739	5017739	100000	1	5.29	-0.131	A	T	34	5	0.1282
	Ca_grain	TX_2yr_BLUP	indica	3	4967739	5067739	5017739	100000	1	5.99	-0.125	A	T	34	28	0.4516
	Ca_grain	TX_2yr_BLUP	IND	3	8107740	8207741	8157740	100001	> 1	5.86	-0.105	A	G	24	4	0.1429
qCa3	Ca_grain	TX_2yr_BLUP	AUS	3	9619922	9721368	9670801	101446	> 1	6.03	0.102	G	A	9	8	0.4706
qCa3	Ca_grain	TX_2yr_BLUP	RMC_all	3	9630066	9730066	9680066	100000	1	5.46	0.0525	T	C	90	36	0.2857
qCa3	Ca_grain	TX_2yr_BLUP	AUS	3	10067545	10167545	10117545	100000	1	5.39	-0.0769	A	G	10	8	0.4444
qCa3	Ca_grain	TX_2yr_BLUP	RMC_all	3	10312602	10412602	10362602	100000	1	5.36	0.10284	A	T	92	10	0.098
qCa3	Ca_grain	TX_2yr_BLUP	AUS	3	10312602	10412602	10362602	100000	1	5.2	-0.0915	T	A	10	8	0.4444
	Ca_grain	TX_2yr_BLUP	AUS	3	16458517	16558517	16508517	100000	1	5.26	-0.082	A	C	7	6	0.4615
	Ca_grain	TX_2yr_BLUP	IND	3	21038019	21139240	21089240	100000	1	5.3	0.10059	A	G	17	8	0.32
	Ca_grain	TX_2yr_BLUP	TRJ	3	21612744	21712744	21662744	100000	1	5.88	-0.0694	C	G	16	5	0.2381
	Ca_grain	TX_2yr_BLUP	indica	3	30525166	30625166	30575166	100000	1	5.19	-0.07026	G	A	44	23	0.3433
	Ca_grain	TX_2yr_BLUP	IND	3	30536916	30643259	30586916	106343	> 1	5.57	0.07966	G	T	23	18	0.439
qCa4-1	Ca_grain	TX_2yr_BLUP	RMC_all	4	816289	1095901	1003414	279612	> 1	6.8	-0.0902	A	G	119	9	0.0703
qCa4-1	Ca_grain	TX_2yr_BLUP	japonica	4	953414	1142325	1003434	188911	> 1	6.08	-0.0934	A	G	43	7	0.14
qCa4-1	Ca_grain	TX_2yr_BLUP	TEJ	4	953414	1123143	1073143	169729	> 1	5.8	-0.0894	C	T	13	8	0.381
	Ca_grain	TX_2yr_BLUP	indica	4	4393121	4493121	4443121	100000	1	5.99	0.0974	T	C	49	8	0.1404
	Ca_grain	TX_2yr_BLUP	IND	4	13283015	13383015	13333015	100000	1	5.19	-0.128	A	T	39	4	0.093
	Ca_grain	TX_2yr_BLUP	IND	4	14010350	14116810	14066810	106460	> 1	5.47	-0.12	C	G	37	4	0.0976
	Ca_grain	TX_2yr_BLUP	IND	4	21555669	21655669	21605669	100000	1	5.85	0.0816	T	C	18	11	0.3793
	Ca_grain	TX_2yr_BLUP	RMC_all	4	27290623	27447119	27340623	156496	> 1	6.17	0.0657	G	A	63	36	0.3636
qCa4-2	Ca_grain	TX_2yr_BLUP	TRJ	4	27727908	27827908	27777908	100000	1	5.01	0.06961	C	T	19	5	0.2083
qCa4-2	Ca_grain	TX_2yr_BLUP	indica	4	29570266	29670266	29620266	100000	1	5.19	0.0698	T	C	36	31	0.4627
qCa4-2	Ca_grain	TX_2yr_BLUP	IND	4	29570266	29677484	29627484	107218	> 1	5.34	-0.0899	A	C	19	7	0.2692
qCa4-2	Ca_grain	TX_2yr_BLUP	RMC_all	4	30104152	30204152	30154152	100000	1	5.03	0.0626	G	C	99	24	0.1951
qCa4-2	Ca_grain	TX_2yr_BLUP	IND	4	30119258	30219258	30169258	100000	1	5.35	0.0855	G	C	32	6	0.1579
qCa4-2	Ca_grain	TX_2yr_BLUP	RMC_all	4	30810157	30910157	30860157	100000	1	5.24	0.06312	A	G	50	40	0.4444
qCa4-2	Ca_grain	TX_2yr_BLUP	AUS	4	31735713	31835713	31785713	100000	1	5.72	0.08144	G	T	10	7	0.4118
qCa5-1	Ca_grain	TX_2yr_BLUP	AUS	5	6412292	6786673	6662462	374381	> 1	6.33	-0.0903	T	C	16	8	0.3333
qCa5-1	Ca_grain	TX_2yr_BLUP	RMC_all	5	6624796	6736955	6686955	112159	> 1	6.25	0.0913	G	A	107	11	0.0932
qCa5-1	Ca_grain	TX_2yr_BLUP	indica	5	6627660	6837408	6687353	209748	> 1	5.64	0.07417	C	T	46	21	0.3134
qCa5-1	Ca_grain	TX_2yr_BLUP	IND	5	7297797	7586186	7384937	288389	> 1	6.67	0.104	G	A	19	9	0.3214
qCa5-1	Ca_grain	TX_2yr_BLUP	RMC_all	5	7848813	7948813	7898813	100000	1	6.66	-0.0935	A	C	64	21	0.2471
qCa5-1	Ca_grain	TX_2yr_BLUP	IND	5	7848813	7948813	7898813	100000	1	6.42	0.104	C	A	18	8	0.3077
qCa5-1	Ca_grain	TX_2yr_BLUP	indica	5	7848813	7948813	7898813	100000	1	6.94	0.0991	C	A	21	19	0.475
	Ca_grain	TX_2yr_BLUP	RMC_all	5	9410919	9510919	9460919	100000	1	6.59	0.08444	C	G	76	19	0.2
	Ca_grain	TX_2yr_BLUP	RMC_all	5	12243656	12397492	12293656	153836	> 1	5.39	0.08641	C	T	93	14	0.1308
	Ca_grain	TX_2yr_BLUP	RMC_all	5	12835204	12935205	12885204	100001	> 1	6.01	0.07746	C	T	106	25	0.1908
	Ca_grain	TX_2yr_BLUP	RMC_all	5	14788546	14888546	14838546	100000	1	5.35	0.09129	A	G	110	15	0.12
	Ca_grain	TX_2yr_BLUP	RMC_all	5	16040954	16140954	16090954	100000	1	5.32	0.0536	G	C	61	53	0.4649
qCa5-2	Ca_grain	TX_2yr_BLUP	AUS	5	21196578	21734913	21316138	538335	> 1	6.13	0.09123	C	T	10	9	0.4737
qCa6-1	Ca_grain	TX_2yr_BLUP	IND	6	1883644	1983682	1933644	100038	> 1	5.19	-0.11958	T	C	32	5	0.1351
qCa6-1	Ca_grain	TX_2yr_BLUP	indica	6	2131852	2329686	2269663	197834	> 1	6.71	0.10342	G	T	28	7	0.2
qCa6-1	Ca_grain	TX_2yr_BLUP	IND	6	2154402	2819663	2269663	665261	> 1	5.98	0.10611	G	T	23	6	0.2069
qCa6-1	Ca_grain	TX_2yr_BLUP	RMC_all	6	3513638	3613638	3563638	100000	1	5.84	0.09505	A	T	94	12	0.1132
qCa6-1	Ca_grain	TX_2yr_BLUP	japonica	6	3513638	3613638	3563638	100000	1	5.16	0.09455	A	T	30	12	0.2857
qCa6-1	Ca_grain	TX_2yr_BLUP	RMC_all	6	3771860	3871860	3821860	100000	1	5.55	-0.07031	G	A	90	31	0.2562
qCa6-2	Ca_grain	TX_2yr_BLUP	IND	6	20954528	21068840	21004528	114312	> 1	5.2	0.0809	T	C	24	8	0.25
qCa6-2	Ca_grain	TX_2yr_BLUP	IND	6	21766926	21866926	21816926	100000	1	5.04	-0.143	A	G	32	3	0.0857
qCa6-2	Ca_grain	TX_2yr_BLUP	IND	6	23677475	22777475	22727475	100000	1	5.39	-0.148	A	G	24	3	0.1111
qCa6-2	Ca_grain	TX_2yr_BLUP	RMC_all	6	24324792	23424792	23374792	100000	1	5.8	-0.0863	C	T	113	7	0.0583
	Ca_grain	TX_2yr_BLUP	TRJ	6	26961986	27061986	27011986	100000	1	5.12	0.06784	A	T	19	7	0.2692
	Ca_grain	TX_2yr_BLUP	indica	6	29106172	29206172	29156172	100000	1	5.12	0.08686	C	T	26	7	0.2121
	Ca_grain	TX_2yr_BLUP	japonica	7	1987361	2087361	2037361	100000	1	5.17	-0.0741	G	T	45	10	0.1818
	Ca_grain	TX_2yr_BLUP	IND	7	17649221	17749221	17699221	100000	1	5.06	0.0796	T	C	12	11	0.4783
	Ca_grain	TX_2yr_BLUP	indica	7	23018216	23174253	23123826	156037	> 1	5.35	-0.0696	A	G	38	30	0.4412
	Ca_grain	TX_2yr_BLUP	IND	7	23763399	23863399	23813399	100000	1	5.2	0.0709	T	C	19	8	0.2963
	Ca_grain	TX_2yr_BLUP	indica	7	23763397	23863399	23813399	100002	> 1	5.45	0.0596	T	C	36	12	0.25
	Ca_grain	TX_2yr_BLUP	IND	8	4847738	4947738	4897738	100000	1	5.31	0.11	G	A	14	6	0.3
	Ca_grain	TX_2yr_BLUP	japonica	8	5344065	5444624	5394065	100559	> 1	5.41	0.0798	C	A	35	18	0.3396
	Ca_grain	TX_2yr_BLUP	RMC_all	8	5344624	5444624	5394624	100000	1	5.08	0.0736	G	A	100	16	0.1379
	Ca_grain	TX_2yr_BLUP	IND	8	25793740	25933431	25883431	139691	> 1	5.8	-0.12667	T	C	28	4	0.125
	Ca_grain	TX_2yr_BLUP	TEJ	8	26761850	26867988	26817988	106138	> 1	5.81	-0.0875	A	G	14	10	0.4167
	Ca_grain	TX_2yr_BLUP	IND	8	27025757	27125757	27075757	100000	1	5.71	-0.13706	G	A	18	3	0.1429
	Ca_grain	TX_2yr_BLUP	indica	8	27425652	27525652	27475652	100000	1	5.02	0.0693	G	A	51	15	0.2273
qCa9-1	Ca_grain	TX_2yr_BLUP	RMC_all	9	6871017	6971017	6921017	100000	1	5.47	-0.07426	G	A	94	11	0.1048
qCa9-1	Ca_grain	TX_2yr_BLUP	japonica	9	6697931	6971017	6921017	273086	> 1	5.42	-0.09035	G	A	24	9	0.2727
	Ca_grain	TX_2yr_BLUP	AUS	9	8937596	9037596	8987596	100000	1	5.16	-0.07562	T	C	7	6	0.4615
	Ca_grain	TX_2yr_BLUP	RMC_all	9	10077812	10177812	10127812	100000	1	5.16	0.0752	T	C	61	54	0.4696
qCa9-2	Ca_grain	TX_2yr_BLUP	japonica	9	14077575	14177575	14127575	100000	1	5.39	-0.0886	C	A	48	5	0.0943
qCa9-2	Ca_grain	TX_2yr_BLUP	RMC_all	9	14077575	14284319	14127575	206744	> 1	5.96	-0.09027	C	A	111	6	0.0513
qCa9-2	Ca_grain	TX_2yr_BLUP	RMC_all	9	14920661	15156323	14970661	235662	> 1	6.79	-0.10388	G	A	93	5	0.051
qCa9-2	Ca_grain	TX_2yr_BLUP	japonica	9	14918888	15034559	14980444	115671	> 1	6.31	-0.09155	T	C	38	8	0.1739
qCa10-1	Ca_grain	TX_2yr_BLUP	japonica	10	972990	1074575	1023990	101585	> 1	5.54	-0.07093	G	A	35	15	0.3
	Ca_grain	TX_2yr_BLUP	IND	10	13380933	13480933	13430933	100000	1	5.66	0.105	T	C	18	4	0.1818
	Ca_grain	TX_2yr_BLUP	RMC_all	10	16264402	16364402	16314402	100000	1	5.54	0.09831	A	C	76	10	0.1163
qCa10-2	Ca_grain	TX_2yr_BLUP	RMC_all	10	18892886	18993249	18942896	100363	> 1	5.29	0.06681	C	T	100	30	0.2308
qCa10-2	Ca_grain	TX_2yr_BLUP	RMC_all	10	19114517	19214517	19164517	100000	1	5.7	0.08337	A	T	100	11	0.0991
qCa10-2	Ca_grain	TX_2yr_BLUP	TEJ	10	19114517	19214517	19164517	100000	1	5.37	-0.08634	T	A	11	9	0.45
qCa10-2	Ca_grain	TX_2yr_BLUP	japonica	10	19113950	19214517	19164517	100567	> 1	5.15	0.08323	A	T	36	11	0.234
	Ca_grain	TX_2yr_BLUP	IND	10	22053487	22214114	22103487	100000	1	5.75	0.0986	G	C	26	8	0.2353
	Ca_grain	TX_2yr_BLUP	RMC_all	10	22219036	22319036	22269036	100000	1	5.02	-0.077	C	T	117	8	0.064
	Ca_grain	TX_2yr_BLUP	IND	11	3231768	3331768	3281768	100000	1	5.08	-0.129	A	G	30	3	0.0909
qCa11-1	Ca_grain	TX_2yr_BLUP	japonica	11	6417781	6517781	6467781	100000	1	5.21	-0.10167	G	A	37	6	0.0976
qCa11-1	Ca_grain	TX_2yr_BLUP	IND	11	6534443	6634443	6584443	100000	1	5.22	-0.135	G	T	18	4	0.1818
qCa11-1	Ca_grain	TX_2yr_BLUP	japonica	11	7573702	7673702	7623702	100000	1	5.16	-0.07206	T	G	31	15	0.3261
qCa11-1	Ca_grain	TX_2yr_BLUP	IND	11	8414492	8514492	8464492	100000	1	5.31	-0.15355	G	A	28	4	0.0968
qCa11-2	Ca_grain	TX_2yr_BLUP	AUS	11	10859967	11080261	11030261	220294	> 1	5.18	-0.09133	G	A	16	6	0.2727
qCa11-2	Ca_grain	TX_2yr_BLUP	AUS	11	11457692	11557692	11507692	100000	1	5.51	-0.0897	C	T	10	10	0.5
qCa11-2	Ca_grain	TX_2yr_BLUP	AUS	11	12826564	12937037	12887037	110473	> 1	5.37	-0.0897	T	C	10	10	0.5
qCa11-2	Ca_grain	TX_2yr_BLUP	AUS	11	13617100	13747681	13697681	130581	> 1	5.81	-0.09495	T	C	10	6	0.375
qCa11-2	Ca_grain	TX_2yr_BLUP	AUS	11	13969747	14090213	14040213	120466	> 1	5.72	-0.08602	G	A	15	8	0.3478
qCa11-2	Ca_grain	TX_2yr_BLUP	AUS	11	14403866	14503866	14453866	100000	1	5.13	-0.0858	G	T	11	5	0.3125
	Ca_grain	TX_2yr_BLUP	AUS	11	15337211	15437211	15387211	100000	1	5.79	-0.11659	T	A	13	4	0.2353
	Ca_grain	TX_2yr_BLUP	indica	11	15745820	15845830	15795820	100010	> 1	5.19	-0.06706	T	A	46	15	0.2459
	Ca_grain	TX_2yr_BLUP	TEJ	11	17199274	17299274	16249274	100000	1	5.35	-0.0937	C	T	11	5	0.3125
	Ca_grain	TX_2yr_BLUP	IND	11	17903076	18003076	17953076	100000	1	5.28	0.09102	C	T	17	7	0.2917
	Ca_grain	TX_2yr_BLUP	TEJ	11	22465994	22565994	22515994	100000	1	5.53	-0.09041	T	C	14	8	0.3636
	Ca_grain	TX_2yr_BLUP	RMC_all	11	23203621	23473160	23261999	269539	> 1	6.74	-0.05463	T	C	65	44	0.4037
	Ca_grain	TX_2yr_BLUP	RMC_all	11	25368721	25468721	25418721	100000	1	5.5	-0.0592	C	T	80	31	0.2793
	Ca_grain	TX_2yr_BLUP	IND	11	25829911	25929911	25879911	100000	1	5.02	0.10663	A	C	40	4	0.0909
qCa11-3	Ca_grain	TX_2yr_BLUP	IND	11	27269902	27369902	27319902	100000	1	5.01	-0.11448	C	A	20	3	0.1304
qCa11-3	Ca_grain	TX_2yr_BLUP	japonica	11	27554871	27737385	27604871	182514	> 1	5.11	0.07235	C	T	36	15	0.2941
qCa11-3	Ca_grain	TX_2yr_BLUP	TEJ	11	28431412	28531412	28481412	100000	1	5.04	-0.13602	T	C	12	3	0.2
	Ca_grain	TX_2yr_BLUP	AUS	12	620880	720880	670880	100000	1	5.6	0.09662	C	T	8	6	0.4286
	Ca_grain	TX_2yr_BLUP	AUS	12	9199049	9299049	9249049	100000	1	5.19	-0.0798	C	G	16	9	0.36
qCa12	Ca_grain	TX_2yr_BLUP	AUS	12	15411304	15511304	15461304	100000	1	5.49	-0.09457	T	C	12	5	0.2941
qCa12	Ca_grain	TX_2yr_BLUP	AUS	12	15788405	15904662	15854662	116257	> 1	5.94	-0.08499	G	A	12	10	0.4545
	Cu_grain	TX_2yr_BLUP	TRJ	1	1670037	1770037	1720037	100000	1	5.41	-0.07532	G	A	13	8	0.381
qCu1-1	Cu_grain	TX_2yr_BLUP	RMC_all	1	1948994	2048994	1998994	100000	1	5.36	-0.06353	G	C	93	11	0.1058
qCu1-1	Cu_grain	TX_2yr_BLUP	IND	1	2305469	2466445	2416426	160976	> 1	5.68	0.06997	C	T	19	14	0.4242
qCu1-1	Cu_grain	TX_2yr_BLUP	indica	1	2792110	2892110	2842110	100000	1	5.09	0.0726	G	A	52	13	0.2
	Cu_grain	TX_2yr_BLUP	IND	1	6493934	6593934	6543934	100000	1	5.53	-0.0735	A	G	28	8	0.2222
	Cu_grain	TX_2yr_BLUP	RMC_all	1	22240853	22340853	22290853	100000	1	5.16	-0.09779	G	A	94	8	0.0784
	Cu_grain	TX_2yr_BLUP	japonica	1	22240853	22340853	22290853	100000	1	5.16	-0.10404	G	A	39	8	0.1702
	Cu_grain	TX_2yr_BLUP	IND	1	23815270	23915270	23865270	100000	1	5.2	-0.0703	C	G	13	12	0.48
	Cu_grain	TX_2yr_BLUP	RMC_all	1	31381344	31481344	31431344	100000	1	5.49	-0.07892	G	A	97	20	0.1709
qCu1-2	Cu_grain	TX_2yr_BLUP	RMC_all	1	31673725	31868597	31786285	194872	> 1	6.16	-0.0827	A	G	104	19	0.1545
qCu1-2	Cu_grain	TX_2yr_BLUP	RMC_all	1	32290954	32416249	32340954	125295	> 1	5.32	-0.09605	G	C	84	6	0.0667
qCu1-2	Cu_grain	TX_2yr_BLUP	japonica	1	33034322	33212899	33084322	178577	> 1	6.23	-0.103	A	G	38	7	0.1556
qCu1-2	Cu_grain	TX_2yr_BLUP	RMC_all	1	33030017	33326858	33145710	296841	> 1	7.16	-0.0764	A	G	69	25	0.266
qCu1-2	Cu_grain	TX_2yr_BLUP	indica	1	33227288	33327288	33277288	100000	1	5.14	0.0661	G	A	28	24	0.4615
qCu1-2	Cu_grain	TX_2yr_BLUP	RMC_all	1	34177734	34334913	34234073	157179	> 1	5.63	-0.055	C	T	92	29	0.2397
	Cu_grain	TX_2yr_BLUP	japonica	1	42931001	43031001	42981001	100000	1	5.12	-0.102	A	G	44	4	0.0833
	Cu_grain	TX_2yr_BLUP	IND	2	2034778	2134778	2084778	100000	1	5.46	0.06347	A	G	28	12	0.3
	Cu_grain	TX_2yr_BLUP	TRJ	3	1897686	1997686	1947686	100000	1	5.17	0.0837	C	T	14	4	0.2222
qCu4	Cu_grain	TX_2yr_BLUP	japonica	4	20838733	20972775	20898913	134042	> 1	6.13	0.0749	C	T	35	12	0.2553
qCu4	Cu_grain	TX_2yr_BLUP	RMC_all	4	20643122	20972775	20922775	329653	> 1	5.57	0.0701	G	A	99	13	0.1161
qCu4	Cu_grain	TX_2yr_BLUP	TRJ	4	20743440	20979643	20929643	236203	> 1	5.56	0.08	T	C	16	6	0.2727
	Cu_grain	TX_2yr_BLUP	IND	5	1173491	1569818	1351939	396327	> 1	6.72	0.07485	A	T	29	18	0.383
	Cu_grain	TX_2yr_BLUP	indica	5	1402395	1502395	1452395	100000	1	5.31	-0.0722	C	T	28	13	0.3171
	Cu_grain	TX_2yr_BLUP	indica	5	24605522	24705522	24655522	100000	1	5	-0.0888	G	A	31	7	0.1842
	Cu_grain	TX_2yr_BLUP	IND	5	28606655	28706655	28656655	100000	1	5.36	0.0761	G	C	19	16	0.4571
	Cu_grain	TX_2yr_BLUP	indica	6	3732179	3832189	3782181	100010	> 1	6.18	0.09375	A	C	52	9	0.1475
	Cu_grain	TX_2yr_BLUP	RMC_all	6	16858634	16958634	16908634	100000	1	5.77	-0.086	C	T	71	9	0.1125
qCu6	Cu_grain	TX_2yr_BLUP	RMC_all	6	18141895	18241895	18191895	100000	1	5.57	0.09773	A	G	75	7	0.0854
qCu6	Cu_grain	TX_2yr_BLUP	japonica	6	18141895	18241895	18191895	100000	1	5.02	0.11379	A	G	25	7	0.2188
	Cu_grain	TX_2yr_BLUP	japonica	6	30743695	30843695	30793695	100000	1	5.08	0.07848	C	T	37	11	0.2292
	Cu_grain	TX_2yr_BLUP	RMC_all	7	2592077	2692077	2642077	100000	1	5.22	-0.0948	C	T	98	6	0.0577
	Cu_grain	TX_2yr_BLUP	japonica	7	2592077	2692077	2642077	100000	1	5.13	-0.0966	C	T	41	6	0.1277
	Cu_grain	TX_2yr_BLUP	indica	7	17727410	17827410	17777410	100000	1	5.25	-0.07722	G	A	23	15	0.3947
	Cu_grain	TX_2yr_BLUP	TRJ	7	19992844	20092844	20042844	100000	1	5.74	0.07969	A	G	11	9	0.45
qCu7	Cu_grain	TX_2yr_BLUP	RMC_all	7	28499241	28673032	28551389	173791	> 1	6.6	0.0759	T	C	98	39	0.2847
qCu8	Cu_grain	TX_2yr_BLUP	RMC_all	8	26114899	26231845	26167825	116946	> 1	6.74	0.08491	C	T	56	38	0.4043
	Cu_grain	TX_2yr_BLUP	RMC_all	9	6864979	6964979	6914979	100000	1	5.36	-0.0766	C	T	69	20	0.2247
	Cu_grain	TX_2yr_BLUP	japonica	9	6864979	6964979	6914979	100000	1	5.81	0.0878	T	C	18	10	0.3571
	Cu_grain	TX_2yr_BLUP	AUS	9	21076443	21176443	21126443	100000	1	5.26	0.07047	C	T	11	9	0.45
	Cu_grain	TX_2yr_BLUP	RMC_all	9	21112133	21212133	21162133	100000	1	6	-0.0821	C	T	58	29	0.3333
qCu10	Cu_grain	TX_2yr_BLUP	RMC_all	10	2434931	2540724	2484931	105793	> 1	7.38	0.0783	G	A	74	18	0.1957
qCu10	Cu_grain	TX_2yr_BLUP	japonica	10	2434931	2603705	2484931	168774	> 1	5.68	0.0854	G	A	18	16	0.4706
qCu10	Cu_grain	TX_2yr_BLUP	japonica	10	3132121	3423458	3373458	291337	> 1	5.26	0.1016	A	G	39	7	0.1522
	Cu_grain	TX_2yr_BLUP	AUS	10	9424991	9524991	9474991	100000	1	5.04	-0.0772	A	C	11	7	0.3889
	Cu_grain	TX_2yr_BLUP	IND	10	21538761	21638761	21588761	100000	1	5.78	-0.07116	G	A	34	10	0.2273
	Cu_grain	TX_2yr_BLUP	RMC_all	11	4258994	4358994	4308994	100000	1	5.03	-0.0714	A	T	59	40	0.404
	Cu_grain	TX_2yr_BLUP	RMC_all	11	5289925	5389925	5339925	100000	1	5.37	0.067	T	A	71	25	0.2604
	Cu_grain	TX_2yr_BLUP	TEJ	11	8892831	8992831	8942831	100000	1	5.06	-0.116	C	T	13	4	0.2353
	Cu_grain	TX_2yr_BLUP	TRJ	11	9644539	9744539	9694539	100000	1	5.1	0.0784	G	C	12	4	0.25
	Cu_grain	TX_2yr_BLUP	TRJ	11	26167282	26267282	26217282	100000	1	5.63	0.077	T	C	10	6	0.375
qCu11	Cu_grain	TX_2yr_BLUP	RMC_all	11	27172817	27511370	27222817	338553	> 1	7.12	-0.08687	G	C	60	10	0.1429
qCu11	Cu_grain	TX_2yr_BLUP	AUS	11	27399075	27499075	27449075	100000	1	5.11	-0.0915	G	T	13	7	0.35
qCu11	Cu_grain	TX_2yr_BLUP	TRJ	11	27610814	27710814	27660814	100000	1	5.94	0.0748	T	A	15	7	0.3182
	Cu_grain	TX_2yr_BLUP	IND	12	692000	792000	742000	100000	1	5.8	-0.0794	C	T	15	9	0.375
qCu12	Cu_grain	TX_2yr_BLUP	RMC_all	12	1308551	1723782	1358551	415231	> 1	5.5	-0.10929	T	C	67	64	0.4885
qCu12	Cu_grain	TX_2yr_BLUP	AUS	12	2531865	2631865	2581865	100000	1	5.32	0.0742	G	A	8	5	0.3846
qCu12	Cu_grain	TX_2yr_BLUP	japonica	12	3806281	3906281	3856281	100000	1	5.23	0.098	T	C	37	6	0.1395
qCu12	Cu_grain	TX_2yr_BLUP	RMC_all	12	4391082	4491082	4441082	100000	1	5.44	-0.0543	G	T	76	50	0.3968
	Cu_grain	TX_2yr_BLUP	indica	12	16956042	17056042	17006042	100000	1	5.12	-0.07095	C	A	39	29	0.4265
	Cu_grain	TX_2yr_BLUP	indica	12	17281366	17381366	17331366	100000	1	5.35	0.0785	G	A	38	10	0.2083
	Cu_grain	TX_2yr_BLUP	IND	12	17281366	17390552	17340552	109186	> 1	6.22	-0.0734	A	G	27	9	0.25
	Cu_grain	TX_2yr_BLUP	IND	12	19155782	19255782	19205782	100000	1	5.09	-0.09962	T	A	19	4	0.1739
	Cu_grain	TX_2yr_BLUP	IND	12	20075858	20175858	20125858	100000	1	5.2	-0.07346	T	C	25	10	0.2857
qDHD1-1	DHD	Native_2016	RMC_all	1	2055458	2155458	2105458	100000	1	5.18	24.8481	A	C	69	13	0.1585
qDHD1-1	DHD	MSMA_2016	RMC_all	1	2856747	3051258	2906747	194511	> 1	5.95	-28.7396	T	C	75	15	0.1667
qDHD1-1	DHD	Native_2yrLSmean	RMC_all	1	2856747	3051258	2906747	194511	> 1	5.82	-29.4283	T	C	75	15	0.1667
	DHD	MSMA_2016	japonica	1	5355608	5536233	5405608	180625	> 1	7.99	-35.1346	C	A	32	5	0.1351
	DHD	Native_2016	japonica	1	5355608	5455608	5405608	100000	1	6.61	-31.5886	C	A	32	5	0.1351
	DHD	MSMA_2016	indica	1	5722813	5822813	5772813	100000	1	5.42	25.7	T	C	19	16	0.4571
	DHD	MSMA_2016	japonica	1	6408615	6655084	6458615	246469	> 1	5.96	24.7	G	A	41	8	0.1633
	DHD	MSMA_2016	RMC_all	1	6949184	7049184	6999184	100000	1	5.41	27.311	C	G	66	10	0.1316
	DHD	MSMA_2016	RMC_all	1	7199555	7364103	7249555	164548	> 1	5.37	25.4	C	A	71	16	0.1839
	DHD	MSMA_2016	japonica	1	7264103	7364103	7314103	100000	1	5.74	29.1	G	A	35	14	0.2857
qDHD1-2	DHD	MSMA_2016	japonica	1	11277417	11414212	11363053	136672	> 1	6.99	39.4783	C	T	29	13	0.3095
qDHD1-2	DHD	Native_2016	japonica	1	11277540	11414212	11363053	136672	> 1	6.97	39.1623	C	T	29	13	0.3095
qDHD1-2	DHD	MSMA_2016	RMC_all	1	11306026	11413846	11360153	107820	> 1	5.25	27.6545	A	G	83	13	0.1354
qDHD1-2	DHD	Native_2yrLSmean	RMC_all	1	11306026	11413846	11363846	107820	> 1	5.64	28.6062	C	G	84	11	0.1158
qDHD1-2	DHD	MSMA_2016	japonica	1	11546996	11646996	11596996	100000	1	5.34	37.6868	A	T	23	12	0.3429
qDHD1-2	DHD	Native_2016	japonica	1	11546996	11646996	11596996	100000	1	5.77	37.7208	A	T	23	12	0.3429
qDHD1-3	DHD	MSMA_2016	RMC_all	1	13421346	13620321	13517955	198975	> 1	7.47	-38.2467	G	A	78	7	0.0824
qDHD1-3	DHD	MSMA_2016	japonica	1	13430569	13530569	13480569	100000	1	5.32	21.6938	C	G	33	14	0.2979
qDHD1-3	DHD	MSMA_2016	indica	1	13467955	13567955	13517955	100000	1	5.9	-37.1725	G	A	29	6	0.1714
qDHD1-3	DHD	Native_2016	indica	1	13467955	13567955	13517955	100000	1	5.48	-36.0527	G	A	29	6	0.1714
qDHD1-3	DHD	Native_2yrLSmean	RMC_all	1	13467955	13567955	13517955	100000	1	6.2	-35.4407	G	A	78	7	0.0824
qDHD1-4	DHD	MSMA_2016	japonica	1	14570705	14687115	14637102	116410	> 1	5.46	23.7907	A	T	34	15	0.3061
qDHD1-4	DHD	Native_2yrLSmean	japonica	1	14583384	14687115	14635594	103731	> 1	5.31	26.8	G	A	24	16	0.4
qDHD1-4	DHD	MSMA_2016	RMC_all	1	14672232	14772232	14722232	100000	1	5.02	22.9768	C	T	81	14	0.1474
qDHD1-5	DHD	MSMA_2016	indica	1	19382791	19482791	19432791	100000	1	5.03	-31.7925	T	C	31	11	0.2619
qDHD1-5	DHD	Native_2016	indica	1	19548489	19648489	19598489	100000	1	5.82	-42.7	A	G	39	4	0.093
qDHD1-5	DHD	Native_2yrLSmean	indica	1	19865235	19967171	19917171	101936	> 1	5.54	-39.5	C	T	30	9	0.2308
qDHD1-5	DHD	MSMA_2016	indica	1	19867171	19967171	19917171	100000	1	5.50169	-39.5	C	T	30	9	0.2308
qDHD1-5	DHD	MSMA_2016	japonica	1	20032005	20132005	20082005	100000	1	5.28483	-22	G	T	43	5	0.1042
	DHD	MSMA_2016	indica	1	22531535	22631535	22581535	100000	1	5.5	45.7227	C	T	20	9	0.3103
	DHD	MSMA_2016	RMC_all	1	22531535	22631535	22581535	100000	1	5.5	44.5367	C	T	63	9	0.125
	DHD	Native_2016	indica	1	22531535	22631535	22581535	100000	1	5.5	45.6417	C	T	20	9	0.3103
	DHD	Native_2016	RMC_all	1	22531535	22631535	22581535	100000	1	5.5	43.3522	C	T	63	9	0.125
qDHD1-6	DHD	MSMA_2016	japonica	1	22783818	22883818	22833818	100000	1	5.10735	-27.3931	T	C	38	4	0.0952
qDHD1-6	DHD	MSMA_2016	RMC_all	1	23478508	23578532	23528532	100024	> 1	5.45842	22.1	T	A	45	33	0.4231
qDHD1-6	DHD	Native_2016	japonica	1	23478508	23578532	23528532	100024	> 1	6.05849	-28.2	A	T	22	8	0.2667
qDHD1-6	DHD	Native_2yrLSmean	RMC_all	1	23478508	23578532	23528532	100024	> 1	6.24185	24.5	T	A	45	33	0.4231
qDHD1-6	DHD	Native_2016	indica	1	31461740	31561740	31511740	100000	1	5.06803	-35.9145	C	A	23	11	0.3235
qDHD1-7	DHD	MSMA_2016	indica	1	32334957	32714784	32445888	379827	> 1	6.9914	-33.6	C	T	43	10	0.1887
qDHD1-7	DHD	Native_2yrLSmean	indica	1	32334957	32714784	32445888	379827	> 1	7.67162	-34	C	T	43	10	0.1887
qDHD1-7	DHD	Native_2016	IND	1	32395888	32534728	32445888	138840	> 1	5.61439	-30.8	C	T	26	10	0.2778
qDHD1-7	DHD	MSMA_2016	IND	1	33227288	33782799	33465748	555511	> 1	6.3439	28.4	T	C	24	13	0.3514
qDHD1-7	DHD	Native_2016	IND	1	33227288	33782799	33476760	555511	> 1	6.59346	23	T	C	25	14	0.359
qDHD1-7	DHD	MSMA_2016	indica	1	33315718	33415718	33365718	100000	1	5.17393	-26.2744	G	A	24	20	0.4545
	DHD	Native_2016	indica	1	33586803	33686803	33636803	100000	1	5.5	-24.2	C	T	31	19	0.38
	DHD	MSMA_2016	indica	1	33676249	33776249	33726249	100000	1	5.5	42.9152	G	T	40	4	0.0909
	DHD	MSMA_2016	japonica	1	39789082	39907887	39857887	118805	> 1	5.33	-28.7482	T	G	32	4	0.1111
	DHD	Native_2016	japonica	1	39807887	39907887	39857887	100000	1	6.15	-30.1193	T	G	32	4	0.1111
qDHD1-8	DHD	Native_2016	IND	1	43046215	43189639	43096215	143424	> 1	5.29	-29.5	A	G	23	7	0.2333
qDHD1-8	DHD	MSMA_2016	IND	1	43089627	43189639	43139639	100012	> 1	5.53	-34.7	C	G	22	7	0.2414
qDHD1-8	DHD	MSMA_2016	indica	1	43089639	43189639	43139639	100000	1	5.04	-26.3	C	G	29	11	0.275
	DHD	MSMA_2016	japonica	2	5720364	5820364	5770364	100000	1	5.69	-21.5	A	G	30	11	0.2683
	DHD	MSMA_2016	indica	2	6723686	6823686	6773686	100000	1	5.81	-37.9	A	T	18	3	0.1429
	DHD	Native_2016	indica	2	6723686	6823686	6773686	100000	1	6.09	-42.3	A	T	18	3	0.1429
qDHD2-1	DHD	Native_2016	indica	2	9589381	9695168	9645168	105787	> 1	5.27	22	G	A	45	15	0.25
	DHD	MSMA_2016	RMC_all	2	11046579	11146579	11096579	100000	1	5.22	25.0679	C	T	74	10	0.119
	DHD	MSMA_2016	japonica	2	12548279	12648279	12598279	100000	1	5.95	-36.8	C	T	38	4	0.0952
	DHD	Native_2016	japonica	2	12548279	12648279	12598279	100000	1	5.43	-34.3	C	T	38	4	0.0952
	DHD	MSMA_2016	japonica	2	13898981	13998981	13948981	100000	1	5.04	-27	C	T	38	7	0.1556
qDHD2-2	DHD	MSMA_2016	indica	2	18880989	18980989	18930989	100000	1	5.04	-35.9	A	G	43	4	0.0851
qDHD2-2	DHD	MSMA_2016	indica	2	19617012	19839570	19667600	222558	> 1	6.62	-30.3398	T	A	28	21	0.4286
qDHD2-2	DHD	MSMA_2016	IND	2	19617600	19729618	19667600	112018	> 1	5.52	-31.4725	T	A	25	8	0.2424
qDHD2-2	DHD	Native_2yrLSmean	indica	2	19617600	19820605	19667600	203005	> 1	5.55	-27.2937	T	A	28	21	0.4286
qDHD2-2	DHD	MSMA_2016	RMC_all	2	19629618	19839570	19770605	209952	> 1	6.21	43.2	T	C	66	16	0.1951
qDHD2-2	DHD	MSMA_2016	japonica	2	19692177	19792177	19742177	100000	1	5.65	33.2064	A	G	32	4	0.1111
qDHD2-2	DHD	MSMA_2016	indica	2	20887561	20987561	20937561	100000	1	5.03	18.4	T	C	38	12	0.24
	DHD	MSMA_2016	japonica	2	25138907	25305928	25188907	167021	> 1	5.48	-39.4	A	C	34	3	0.0811
	DHD	Native_2016	japonica	2	25138907	25238907	25188907	100000	1	5.24	-37.1	A	C	34	3	0.0811
	DHD	Native_2016	RMC_all	2	25138907	25238907	25188907	100000	1	5.03	-31.9	A	C	81	4	0.0471
	DHD	MSMA_2016	IND	2	25301502	25401502	25351502	100000	1	5.04	-33.5	C	T	16	7	0.3043
	DHD	MSMA_2016	indica	2	25301502	25401502	25351502	100000	1	5.31	-28.1	C	T	24	10	0.2941
	DHD	MSMA_2016	japonica	2	25820065	25981073	25870970	161008	> 1	6.32	-24.4	C	T	29	12	0.2927
	DHD	MSMA_2016	japonica	2	25822158	25922158	25872158	100000	1	5.27	-21.8	A	G	41	7	0.1458
qDHD2-3	DHD	MSMA_2016	RMC_all	2	28435742	28535742	28485742	100000	1	5.11	30.1	T	C	65	37	0.3627
qDHD2-3	DHD	MSMA_2016	indica	2	28968368	29068819	29018819	100451	> 1	5.17	40.7	T	C	18	17	0.4857
qDHD2-3	DHD	Native_2yrLSmean	indica	2	28968368	29068819	29018819	100451	> 1	5.51	40.9	T	C	18	17	0.4857
qDHD2-3	DHD	MSMA_2016	indica	2	29197547	29297547	29247547	100000	1	5.12	30.6	G	A	29	25	0.463
qDHD2-3	DHD	MSMA_2016	RMC_all	2	29197547	29297547	29247547	100000	1	5.14	30.3	G	A	76	25	0.2475
qDHD2-3	DHD	MSMA_2016	indica	2	29322487	29422487	29372487	100000	1	5.28	20.9986	A	G	39	15	0.2778
	DHD	MSMA_2016	japonica	2	32866311	32966311	32916311	100000	1	7.2	36.1	C	A	25	8	0.2424
	DHD	MSMA_2016	RMC_all	2	32866311	32966311	32916311	100000	1	5.25	34.4	C	A	59	8	0.1194
	DHD	Native_2016	RMC_all	2	32866311	32966311	32916311	100000	1	5.02	33.7	C	A	59	8	0.1194
	DHD	Native_2yrLSmean	japonica	2	32866311	32966311	32916311	100000	1	7.5	36.1	C	A	25	8	0.2424
	DHD	MSMA_2016	japonica	3	4118421	4218421	4168421	100000	1	5.1	-21	A	G	40	7	0.1489
	DHD	MSMA_2016	indica	3	4886158	4986158	4936158	100000	1	5.77	-28.9249	C	A	31	9	0.225
	DHD	Native_2016	indica	3	4886158	4986158	4936158	100000	1	5.72	-27.9776	C	A	31	9	0.225
	DHD	Native_2016	IND	3	7739774	7839774	7789774	100000	1	5.1	-40.7498	T	G	26	4	0.1333
	DHD	MSMA_2016	japonica	3	9943744	10043744	9993744	100000	1	5.71	27.3	T	C	32	14	0.3043
	DHD	MSMA_2016	RMC_all	3	9943744	10043744	9993744	100000	1	5.14	26.1	T	C	102	14	0.1207
	DHD	MSMA_2016	japonica	3	14979477	15079477	15029477	100000	1	5.68	-29	C	T	27	4	0.129
	DHD	Native_2016	japonica	3	14979477	15079477	15029477	100000	1	5.07	-28.7	C	T	27	4	0.129
	DHD	Native_2016	indica	3	16112266	16212266	16162266	100000	1	5.34	34.3	T	C	20	15	0.4286
	DHD	MSMA_2016	indica	3	18490723	18590723	18540723	100000	1	5.05	35.0986	C	T	19	8	0.2963
	DHD	MSMA_2016	RMC_all	3	18579186	18679186	18629186	100000	1	5.24	34	T	C	45	31	0.4079
	DHD	MSMA_2016	indica	3	19032075	19132075	19082075	100000	1	5.38	-28.6754	G	A	18	12	0.4
	DHD	MSMA_2016	indica	3	23220981	23320981	23270981	100000	1	5.17	30.3	T	G	33	8	0.1951
qDHD3	DHD	MSMA_2016	japonica	3	25862568	26768582	25912568	906014	> 1	5.53	22.8	A	G	30	7	0.1892
qDHD3	DHD	MSMA_2016	japonica	3	27401687	27587012	27517400	185325	> 1	6.26	27.6721	A	G	38	8	0.1739
qDHD3	DHD	Native_2yrLSmean	japonica	3	27428709	27528709	27478709	100000	1	6.02	28	T	C	36	7	0.1628
qDHD3	DHD	MSMA_2016	japonica	3	27956727	28056727	28006727	100000	1	5.32	26.4	T	A	34	12	0.2609
	DHD	MSMA_2016	japonica	3	32427592	32626657	32477592	199065	> 1	6.35	35.8	C	A	30	8	0.2105
	DHD	MSMA_2016	RMC_all	3	32427592	32527592	32477592	100000	1	5.53	34.1	C	A	82	8	0.0889
	DHD	MSMA_2016	indica	3	34241083	34341083	34291083	100000	1	5.34	-36.6749	T	G	30	5	0.1429
	DHD	Native_2016	indica	3	35418175	35518175	35468175	100000	1	5.08	-39.4085	T	C	22	6	0.2143
	DHD	MSMA_2016	RMC_all	3	36144974	36244974	36194974	100000	1	5.41	16.1904	A	T	50	48	0.4898
	DHD	Native_2016	RMC_all	3	36144974	36244974	36194974	100000	1	5.29	15.533	A	T	50	48	0.4898
	DHD	MSMA_2016	japonica	4	330713	437652	387652	106939	> 1	6.25	30.5	C	A	27	6	0.1818
	DHD	Native_2016	japonica	4	330713	430713	380713	100000	1	5.61	28.5147	A	G	31	6	0.1622
	DHD	MSMA_2016	RMC_all	4	337652	437652	387652	100000	1	5.37	30.6	C	A	67	6	0.0822
qDHD4-1	DHD	MSMA_2016	indica	4	897615	997615	947615	100000	1	5.49	-39.2385	T	C	18	17	0.4857
qDHD4-1	DHD	Native_2016	indica	4	897615	997615	947615	100000	1	5.55	-38.3791	T	C	18	17	0.4857
qDHD4-1	DHD	MSMA_2016	japonica	4	954608	1306406	1145171	351798	> 1	6.44	26.3	T	C	31	11	0.2619
qDHD4-1	DHD	Native_2016	japonica	4	955949	1055949	1005949	100000	1	6.06	24.8	G	A	26	12	0.3158
qDHD4-1	DHD	MSMA_2016	RMC_all	4	1169305	1281378	1229447	112073	> 1	6.81	-30.4	C	T	68	11	0.1392
qDHD4-1	DHD	Native_2016	japonica	4	1169305	1299843	1233532	130538	> 1	5.93	-34.2	G	T	21	5	0.1923
qDHD4-1	DHD	Native_2yrLSmean	RMC_all	4	1179447	1283532	1229447	104085	> 1	6.4	-28.9	C	T	68	11	0.1392
qDHD4-1	DHD	MSMA_2016	japonica	4	1668162	2069947	1835053	401785	> 1	6.47	-28.112	G	A	34	9	0.2093
qDHD4-1	DHD	MSMA_2016	RMC_all	4	1776552	1905264	1826552	128712	> 1	7.9	-27.4052	T	C	98	14	0.125
qDHD4-1	DHD	Native_2016	japonica	4	1776552	2069947	1856380	293395	> 1	5.73	-24.0034	G	A	43	8	0.1569
qDHD4-1	DHD	Native_2yrLSmean	RMC_all	4	1776552	1905264	1826552	128712	> 1	6.38	-24.6009	T	C	98	14	0.125
	DHD	MSMA_2016	indica	4	2703536	2803536	2753536	100000	1	5.67	-48	A	G	36	3	0.0769
	DHD	Native_2016	indica	4	2703536	2803536	2753536	100000	1	5.74	-47	A	G	36	3	0.0769
	DHD	MSMA_2016	japonica	4	2759751	2859751	2809751	100000	1	5.46	-24.0565	T	C	24	11	0.3143
	DHD	MSMA_2016	RMC_all	4	2759751	2859751	2809751	100000	1	5.62	22.9541	C	T	52	24	0.3158
	DHD	MSMA_2016	RMC_all	4	3486384	3586384	3536384	100000	1	5.39	24.4373	A	T	43	30	0.411
	DHD	MSMA_2016	japonica	4	3486384	3705160	3655160	218776	> 1	6.29	-24.1317	T	C	29	4	0.1212
	DHD	Native_2016	japonica	4	3605160	3705160	3655160	100000	1	7.03	-25.8203	T	C	29	4	0.1212
	DHD	MSMA_2016	indica	4	3657744	3757744	3707744	100000	1	5.11	-39.2	A	G	44	4	0.0833
	DHD	Native_2016	indica	4	3657744	3757744	3707744	100000	1	5.24	-39.2	A	G	44	4	0.0833
	DHD	MSMA_2016	indica	4	6201176	6301176	6251176	100000	1	6.12	-40.7899	G	A	48	5	0.0943
	DHD	Native_2016	indica	4	6201176	6301176	6251176	100000	1	5.54	-36.7732	G	A	48	5	0.0943
	DHD	MSMA_2016	TRJ	4	6237728	6337728	6287728	100000	1	5.11	-20.7823	T	G	18	3	0.1429
	DHD	MSMA_2016	japonica	4	7165398	7265398	7215398	100000	1	5.09	25.3184	C	T	35	13	0.2708
	DHD	Native_2016	RMC_all	4	7182764	7282764	7232764	100000	1	5.34	-31.1859	G	A	78	6	0.0714
qDHD4-2	DHD	Native_2yrLSmean	RMC_all	4	14013412	14204708	14065210	191296	> 1	6.54	-18	C	G	83	35	0.2966
qDHD4-2	DHD	Native_2016	japonica	4	14016525	14203569	14153569	187044	> 1	6.58	-23.1	C	T	31	8	0.2051
qDHD4-2	DHD	MSMA_2016	japonica	4	14046661	14203569	14153569	156908	> 1	5.69	-21.2	C	T	31	8	0.2051
qDHD4-2	DHD	MSMA_2016	japonica	4	14642354	15028185	14829281	385831	> 1	6.31	-38.1	A	C	36	3	0.0769
qDHD4-2	DHD	Native_2016	japonica	4	14642354	14879281	14829281	236927	> 1	5.67	-34.5	A	C	36	3	0.0769
qDHD4-2	DHD	MSMA_2016	RMC_all	4	14659911	14759911	14709911	100000	1	5.6	-29.6	A	G	102	6	0.0556
qDHD4-2	DHD	MSMA_2016	japonica	4	15338229	15463710	15413065	125481	> 1	5.75	-35.6841	T	C	41	3	0.0682
qDHD4-2	DHD	Native_2016	japonica	4	15363065	15463065	15413065	100000	1	5.29	-32.9342	T	C	41	3	0.0682
qDHD4-2	DHD	MSMA_2016	japonica	4	15797378	15981739	15847378	184361	> 1	6.56	-37.7	A	C	39	3	0.0714
	DHD	MSMA_2016	japonica	4	17594943	17694943	17644943	100000	1	5.55	24.5809	A	G	31	8	0.2051
	DHD	Native_2016	japonica	4	17594943	17694943	17644943	100000	1	5.37	24.998	A	G	31	8	0.2051
	DHD	Native_2016	japonica	4	17822997	17925822	17875803	102825	> 1	6.1	30.743	C	T	32	6	0.1579
	DHD	MSMA_2016	japonica	4	17825427	17925822	17875811	100395	> 1	5.92	30.4305	G	T	33	6	0.1538
	DHD	MSMA_2016	IND	4	18679193	18779193	18729193	100000	1	5.81	-40.5	C	T	23	5	0.1786
	DHD	Native_2016	japonica	4	19011570	19111570	19061570	100000	1	5.27	-31.5976	G	A	27	5	0.1563
qDHD4-3	DHD	MSMA_2016	IND	4	21153247	21253247	21203247	100000	1	5.2	-38.7	C	T	18	6	0.25
qDHD4-3	DHD	MSMA_2016	indica	4	21153247	21301560	21203247	148313	> 1	5.46	-33.7	C	T	27	8	0.2286
qDHD4-3	DHD	MSMA_2016	RMC_all	4	21180019	21280019	21230019	100000	1	6.29	-30.6686	T	C	96	10	0.0943
qDHD4-3	DHD	Native_2yrLSmean	RMC_all	4	21180019	21280019	21230019	100000	1	5.82	-29.4676	T	C	96	10	0.0943
qDHD4-3	DHD	Native_2016	indica	4	21198101	21312748	21248101	114647	> 1	5.49	-37.4507	G	A	20	5	0.2
qDHD4-3	DHD	MSMA_2016	indica	4	21402192	21502192	21452192	100000	1	5.18	-40.5466	T	G	46	4	0.08
qDHD4-3	DHD	Native_2016	indica	4	21518922	21618922	21568922	100000	1	5.51	-37.2659	T	C	39	5	0.1136
qDHD4-3	DHD	MSMA_2016	japonica	4	21989130	22089130	22039130	100000	1	5.04	-23.4	C	T	26	7	0.2121
qDHD4-3	DHD	MSMA_2016	RMC_all	4	22004111	22245063	22195063	240952	> 1	5.71	28.3	G	A	96	14	0.1273
qDHD4-3	DHD	MSMA_2016	indica	4	22006621	22330955	22056621	324334	> 1	5.74	-38.9	A	G	31	6	0.1622
qDHD4-3	DHD	Native_2016	indica	4	22006621	22330955	22056621	324334	> 1	6.13	-39.2	A	G	31	6	0.1622
qDHD4-3	DHD	Native_2016	RMC_all	4	22145063	22245063	22195063	100000	1	5.31	27.9	G	A	96	14	0.1273
qDHD4-3	DHD	Native_2016	RMC_all	4	22588750	22688750	22638750	100000	1	5.71	28.2896	C	T	48	27	0.36
	DHD	MSMA_2016	RMC_all	4	23695755	23795755	23745755	100000	1	5.4	-28.9	C	T	81	17	0.1735
	DHD	MSMA_2016	RMC_all	4	24587209	24687209	24637209	100000	1	5.35	-38.4	C	T	86	5	0.0549
	DHD	Native_2016	RMC_all	4	24587209	24687209	24637209	100000	1	5.06	-38	C	T	86	5	0.0549
qDHD4-4	DHD	MSMA_2016	RMC_all	4	29572310	29672310	29622310	100000	1	5.06	-39.6032	T	G	75	5	0.0625
qDHD4-4	DHD	Native_2yrLSmean	indica	4	30819920	30995301	30869920	175381	> 1	5.55	-39.2297	C	A	33	6	0.1538
qDHD4-4	DHD	MSMA_2016	japonica	4	33457569	33574527	33524527	116958	> 1	5.73	-25.3385	G	A	23	12	0.3429
qDHD4-4	DHD	Native_2yrLSmean	japonica	4	33459862	33574527	33509862	114665	> 1	6.63	-25	A	G	26	16	0.381
	DHD	Native_2016	indica	5	138994	238994	188994	100000	1	5.03	-35	A	G	22	6	0.2143
qDHD5-1	DHD	Native_2016	TRJ	5	486966	586966	536966	100000	1	5.43	-13	C	T	14	8	0.3636
qDHD5-1	DHD	Native_2016	indica	5	555545	822002	740909	266457	> 1	7.82	-42.6	C	G	49	5	0.0926
qDHD5-1	DHD	MSMA_2016	indica	5	581775	810870	724971	229095	> 1	6.97	-43.8504	G	A	44	5	0.102
qDHD5-1	DHD	MSMA_2016	RMC_all	5	674777	810062	739022	135285	> 1	7.89	-42.2	C	G	92	7	0.0707
qDHD5-1	DHD	Native_2016	IND	5	674971	808773	758773	133802	> 1	5.62	-36.8388	T	A	26	6	0.1875
qDHD5-1	DHD	Native_2yrLSmean	RMC_all	5	688633	810071	739022	121438	> 1	7.4	-40	C	G	92	7	0.0707
	DHD	Native_2016	TRJ	5	913741	1061078	1011078	147337	> 1	5.18	-13.4	C	T	13	7	0.35
qDHD5-2	DHD	MSMA_2016	indica	5	1067718	1482621	1239655	414903	> 1	6.08	25.8793	A	T	34	19	0.3585
qDHD5-2	DHD	Native_2yrLSmean	indica	5	1067718	1496096	1245031	428378	> 1	5.94	25.3523	A	G	24	14	0.3684
	DHD	Native_2016	IND	5	1073356	1173356	1123356	100000	1	5.13	-27.1759	T	C	19	19	0.5
	DHD	MSMA_2016	indica	5	1675677	1775677	1725677	100000	1	5.12	-30.7803	T	A	24	16	0.4
	DHD	MSMA_2016	japonica	5	3041950	3141950	3091950	100000	1	5.03	-23.8115	T	C	30	6	0.1667
	DHD	MSMA_2016	japonica	5	6895739	7041866	6991866	146127	> 1	5.76	-20.9	A	G	30	10	0.25
	DHD	MSMA_2016	japonica	5	7358983	7458983	7408983	100000	1	5.29	-33.7714	G	C	40	4	0.0909
	DHD	MSMA_2016	japonica	5	7637183	7737183	7687183	100000	1	5.07	-28.7167	G	A	32	7	0.1795
	DHD	Native_2016	indica	5	9043970	9143970	9093970	100000	1	5.87	-24.3	A	G	24	11	0.3143
qDHD5-2	DHD	MSMA_2016	japonica	5	19409117	19509117	19459117	100000	1	5.1	-24	A	G	33	9	0.2143
qDHD5-2	DHD	Native_2yrLSmean	japonica	5	19409117	19509117	19459117	100000	1	5.53	-24.6	A	G	33	9	0.2143
qDHD5-2	DHD	MSMA_2016	japonica	5	20394240	20494240	20444240	100000	1	5.25	-21.5378	G	A	35	14	0.2857
qDHD5-2	DHD	Native_2016	japonica	5	20394240	20494240	20444240	100000	1	5.34	-21.5606	G	A	35	14	0.2857
	DHD	MSMA_2016	japonica	5	27310096	27410096	27360096	100000	1	5.07	33	G	A	25	8	0.2424
qDHD6-1	DHD	MSMA_2016	RMC_all	6	2889652	3015430	2939652	125778	> 1	5.35	-26.7853	T	C	75	22	0.2268
qDHD6-1	DHD	Native_2016	RMC_all	6	2915430	3015430	2965430	100000	1	5.01	-20.8	C	T	73	34	0.3178
qDHD6-1	DHD	MSMA_2016	RMC_all	6	3127228	3587446	3477151	460218	> 1	7.31	32.8758	A	G	85	14	0.1414
qDHD6-1	DHD	Native_2yrLSmean	RMC_all	6	3127228	3597418	3477151	470190	> 1	6.84	30.4031	A	G	85	14	0.1414
qDHD6-1	DHD	MSMA_2016	IND	6	3144996	3244996	3194996	100000	1	5.14	32.4852	A	G	12	10	0.4545
qDHD6-1	DHD	MSMA_2016	indica	6	3145888	3245888	3195888	100000	1	5.15	-44.2211	G	A	18	13	0.4194
qDHD6-1	DHD	MSMA_2016	japonica	6	3308535	3587446	3537429	278911	> 1	7.4	37.9109	G	T	27	11	0.2895
qDHD6-1	DHD	Native_2016	japonica	6	3427190	3587446	3537429	160256	> 1	7.36	36.5161	G	T	27	11	0.2895
	DHD	Native_2016	RMC_all	6	4363756	4463756	4413756	100000	1	5.32	-21.1027	G	A	89	24	0.2124
	DHD	MSMA_2016	RMC_all	6	4627046	4727046	4677046	100000	1	5.17	-27.3	G	T	75	9	0.1071
qDHD6-2	DHD	MSMA_2016	japonica	6	7862934	8389965	8147918	527031	> 1	7	-29.0878	G	A	27	5	0.1563
qDHD6-2	DHD	MSMA_2016	japonica	6	8059497	8389965	8171388	330468	> 1	5.79	-34.9	C	T	41	3	0.0682
qDHD6-2	DHD	Native_2016	japonica	6	8059497	8409053	8109497	349556	> 1	6.53	-31.5998	C	A	33	4	0.1081
qDHD6-2	DHD	MSMA_2016	RMC_all	6	8289965	8389965	8339965	100000	1	5.01	-27.8	C	T	103	6	0.055
qDHD6-2	DHD	Native_2yrLSmean	RMC_all	6	8289965	8389965	8339965	100000	1	5.19	-29.3	C	T	103	6	0.055
qDHD6-2	DHD	MSMA_2016	japonica	6	9235278	9335278	9285278	100000	1	5.17	-28.3243	G	A	41	5	0.1087
qDHD6-2	DHD	Native_2016	japonica	6	9235278	9355948	9285278	120670	> 1	5.54	-29.3983	G	A	41	5	0.1087
	DHD	MSMA_2016	indica	6	9778240	9878243	9828243	100003	> 1	5.33	-32.5913	T	C	23	6	0.2069
	DHD	MSMA_2016	japonica	6	9979447	10166575	10115887	187128	> 1	5.24	-29.0472	G	A	37	6	0.1395
	DHD	Native_2016	japonica	6	9979447	10168748	10115887	189301	> 1	5.98	-30.2289	G	A	37	6	0.1395
	DHD	MSMA_2016	indica	6	10412349	10512354	10462349	100005	> 1	5.26	-35.5	G	T	20	7	0.2593
qDHD6-3	DHD	Native_2016	indica	6	10740434	10840434	10790434	100000	1	5.14	-37.8	A	G	49	4	0.0755
qDHD6-3	DHD	MSMA_2016	RMC_all	6	11092743	11347427	11147691	254684	> 1	6.57	-37.5928	T	C	81	3	0.0357
qDHD6-3	DHD	Native_2016	japonica	6	11092743	11477851	11227801	385108	> 1	8.25	-37.1	A	G	38	3	0.0732
qDHD6-3	DHD	Native_2yrLSmean	RMC_all	6	11092743	11315129	11160722	222386	> 1	6.33	-34.7049	G	A	88	6	0.0435
	DHD	MSMA_2016	japonica	6	14505243	14605243	14555243	100000	1	7.25	-34.3118	G	A	41	4	0.0889
	DHD	Native_2016	TEJ	6	14505243	14605243	14555243	100000	1	5.82	-37.4398	G	A	12	3	0.2
	DHD	Native_2016	japonica	6	14505243	14605243	14555243	100000	1	8.25	-35.1741	G	A	41	4	0.0889
	DHD	MSMA_2016	japonica	6	15121352	15297189	15171352	175837	> 1	6.69	-37.7358	G	A	35	4	0.1026
	DHD	MSMA_2016	RMC_all	6	15121352	15297189	15247189	175837	> 1	5.77	-35.1606	T	C	88	4	0.0435
	DHD	Native_2016	japonica	6	15121352	15297189	15171352	175837	> 1	7.14	-36.2154	G	A	35	4	0.1026
	DHD	Native_2016	RMC_all	6	15121352	15297189	15190300	175837	> 1	5.61	-32.6	A	T	69	4	0.0548
	DHD	Native_2016	TEJ	6	15197189	15297189	15247189	100000	1	5.08	-34.1874	T	C	15	4	0.2105
qDHD6-4	DHD	MSMA_2016	japonica	6	15922516	16479804	16152387	557288	> 1	5.92	-34.9922	T	A	34	4	0.1053
qDHD6-4	DHD	Native_2016	japonica	6	15922516	16491612	16340679	569096	> 1	6.2	-33.862	T	C	45	4	0.0816
qDHD6-4	DHD	Native_2016	TEJ	6	16020348	16120348	16070348	100000	1	5.51	-36.2389	T	C	13	4	0.2353
qDHD6-4	DHD	MSMA_2016	RMC_all	6	16102387	16390679	16191164	288292	> 1	5.85	-31.4	C	T	84	4	0.0455
qDHD6-4	DHD	Native_2yrLSmean	RMC_all	6	16102387	16390679	16191164	288292	> 1	5.31	-30.9	C	T	84	6	0.0455
qDHD6-4	DHD	Native_2016	TEJ	6	16290679	16390679	16340679	100000	1	5.09	-34.146	T	C	15	4	0.2105
qDHD6-4	DHD	MSMA_2016	japonica	6	16639976	17001171	16951171	361195	> 1	6.09	-34.7798	G	A	43	4	0.0851
qDHD6-4	DHD	Native_2016	japonica	6	16715803	17001171	16951171	285368	> 1	5.92	-33.1505	G	A	43	4	0.0851
	DHD	MSMA_2016	japonica	6	21595886	21695886	21645886	100000	1	5.51	27.5159	C	T	26	15	0.3659
	DHD	Native_2016	japonica	6	21595886	21695886	21645886	100000	1	5.19	26.4079	C	T	26	15	0.3659
	DHD	MSMA_2016	RMC_all	6	22343194	22443194	22393194	100000	1	5.77	-21.5963	G	A	79	16	0.1684
qDHD6-5	DHD	MSMA_2016	japonica	6	22780533	22880533	22830533	100000	1	5.24	-34.5	A	T	20	5	0.2
qDHD6-5	DHD	MSMA_2016	RMC_all	6	22780533	22880533	22830533	100000	1	5.88	-30.8	A	T	78	6	0.0714
qDHD6-5	DHD	Native_2016	japonica	6	22780533	22880533	22830533	100000	1	5.17	-32.9	A	T	20	5	0.2
qDHD6-5	DHD	Native_2016	RMC_all	6	22780533	22894211	22830533	113678	> 1	5.63	-29.9	A	T	78	6	0.0714
qDHD6-5	DHD	MSMA_2016	japonica	6	23023363	23123363	23073363	100000	1	5.26	33.4	G	C	35	4	0.1026
qDHD6-5	DHD	Native_2016	japonica	6	23023363	23123363	23073363	100000	1	5.76	36	G	C	35	4	0.1026
qDHD6-5	DHD	Native_2016	TEJ	6	24338316	24580825	24388316	242509	> 1	5.49	-37.3232	T	C	15	3	0.1667
qDHD6-5	DHD	MSMA_2016	japonica	6	24342265	24442265	24392265	100000	1	6.31	29.6045	C	G	33	7	0.175
qDHD6-5	DHD	Native_2016	japonica	6	24378276	24478276	24428276	100000	1	5.23	-26.8	A	G	40	5	0.1111
qDHD6-5	DHD	MSMA_2016	japonica	6	24916164	25135041	25084997	218877	> 1	5.51	-36.3	C	T	35	4	0.1026
qDHD6-5	DHD	Native_2016	TEJ	6	24929582	25050609	24979582	121027	> 1	5.69	-34.3	C	T	12	4	0.25
qDHD6-5	DHD	Native_2016	japonica	6	24985073	25134997	25035073	149924	> 1	5.26	-34.7528	C	A	32	4	0.1111
qDHD6-5	DHD	MSMA_2016	RMC_all	6	25017310	25134997	25067310	117687	> 1	5.73	-27.5407	G	A	86	7	0.0753
qDHD6-5	DHD	Native_2016	RMC_all	6	25034997	25134997	25084997	100000	1	5.17	-34.9	C	T	73	5	0.0519
qDHD6-5	DHD	Native_2yrLSmean	indica	6	25245946	25345946	25295946	100000	1	5.52	-30.7	A	C	32	7	0.1795
	DHD	MSMA_2016	indica	6	25978053	26078053	26028053	100000	1	5.03	-37.1	C	T	28	6	0.1765
	DHD	MSMA_2016	japonica	6	26121396	26339706	26171396	218310	> 1	6.48	-27.2085	G	A	30	10	0.25
	DHD	Native_2016	japonica	6	26121396	26221396	26171396	100000	1	6.39	-28.0083	G	A	30	10	0.25
	DHD	MSMA_2016	japonica	6	26977858	27077858	27027858	100000	1	5.7	-35.358	T	C	44	4	0.0833
	DHD	MSMA_2016	RMC_all	6	26977858	27077858	27027858	100000	1	5.03	-31.2369	T	C	89	5	0.0532
	DHD	Native_2016	japonica	6	26977858	27077858	27027858	100000	1	5.42	-33.0593	T	C	44	4	0.0833
	DHD	MSMA_2016	indica	6	29090376	29190376	29140376	100000	1	5.32	-32.6	C	T	23	9	0.2813
	DHD	MSMA_2016	RMC_all	6	29120474	29220474	29170474	100000	1	5.32	18.8	G	A	58	25	0.3012
	DHD	Native_2016	indica	6	29156503	29256913	29206913	100410	> 1	5.55	-26.4402	G	A	38	11	0.2245
	DHD	MSMA_2016	indica	6	29375218	29521906	29425218	146688	> 1	6.42	-26.6902	G	A	42	15	0.2632
	DHD	MSMA_2016	RMC_all	6	29375218	29475218	29425218	100000	1	5.19	-21.1644	G	A	102	20	0.1639
	DHD	Native_2016	indica	6	29375218	29521906	29428453	146688	> 1	5.31	-23.3	C	T	42	14	0.25
	DHD	MSMA_2016	RMC_all	7	728634	828634	778634	100000	1	5.19	-25.3	C	T	63	50	0.4425
	DHD	Native_2016	indica	7	1663859	1763875	1713859	100016	> 1	5.55	-32.1	A	T	32	19	0.3725
	DHD	MSMA_2016	indica	7	1715988	1815988	1765988	100000	1	5.24	-40.4	C	T	33	3	0.0833
	DHD	MSMA_2016	RMC_all	7	1715988	1815988	1765988	100000	1	5.44	-32.7	C	T	65	5	0.0714
	DHD	MSMA_2016	indica	7	2606701	2706701	2656701	100000	1	6.63	-35.8299	G	A	33	10	0.2326
	DHD	MSMA_2016	RMC_all	7	2606701	2706701	2656701	100000	1	5.49	-36.0851	G	A	86	10	0.1042
	DHD	Native_2016	indica	7	2606701	2706701	2656701	100000	1	6.69	-35.0818	G	A	33	10	0.2326
	DHD	Native_2016	RMC_all	7	2606701	2706701	2656701	100000	1	5.9	-35.5567	G	A	86	10	0.1042
	DHD	MSMA_2016	japonica	7	3087528	3216084	3164297	128556	> 1	5.29	-24.4	G	T	28	6	0.1765
	DHD	MSMA_2016	RMC_all	7	3094906	3236545	3184250	141639	> 1	5.75	-26.9763	T	G	109	8	0.0684
	DHD	Native_2016	japonica	7	3116075	3274023	3224023	157948	> 1	5.25	-23.3	C	T	41	7	0.1458
	DHD	Native_2016	RMC_all	7	3134250	3237406	3184250	103156	> 1	5.81	-26.4235	T	G	109	8	0.0684
qDHD7-1	DHD	MSMA_2016	RMC_all	7	4612567	4712567	4662567	100000	1	5.07	27.5319	A	C	47	39	0.4535
qDHD7-1	DHD	MSMA_2016	japonica	7	4612567	4782480	4732480	169913	> 1	5.97	30.1	G	A	33	10	0.2326
qDHD7-1	DHD	Native_2yrLSmean	japonica	7	4682480	4782480	4732480	100000	1	6	29.1	G	A	33	10	0.2326
qDHD7-1	DHD	MSMA_2016	RMC_all	7	5130974	5236695	5186695	105721	> 1	5.68	35.6	C	A	57	33	0.3667
qDHD7-1	DHD	MSMA_2016	indica	7	5130974	5380244	5330244	249270	> 1	5.91	-31.7254	G	A	50	8	0.1379
qDHD7-1	DHD	Native_2yrLSmean	RMC_all	7	5136695	5236695	5186695	100000	1	5.27	33.8	C	A	57	33	0.3667
qDHD7-1	DHD	Native_2yrLSmean	indica	7	5265574	5983993	5689263	718419	> 1	8.88	-35.6	C	T	25	13	0.3421
qDHD7-1	DHD	Native_2016	RMC_all	7	5392983	5492983	5442983	100000	1	5	28.1	G	A	81	29	0.2636
qDHD7-1	DHD	MSMA_2016	RMC_all	7	5421626	5790853	5740853	369227	> 1	6.38	-36	C	T	79	8	0.092
qDHD7-1	DHD	MSMA_2016	indica	7	5589854	5882589	5740853	292735	> 1	8.26	-36.2	C	T	38	8	0.1739
qDHD7-1	DHD	MSMA_2016	IND	7	5638101	5790856	5740856	152755	> 1	6.7	-36.2708	T	C	22	8	0.2667
qDHD7-1	DHD	Native_2016	IND	7	5638101	5983993	5688916	345892	> 1	6.3	-35	C	T	25	8	0.2424
qDHD7-1	DHD	Native_2016	RMC_all	7	5690853	5790853	5740853	100000	1	6.26	-34.7	C	T	79	8	0.092
	DHD	Native_2016	japonica	7	12716506	12816506	12766506	100000	1	5.51	31.4	G	A	30	5	0.1429
	DHD	MSMA_2016	indica	7	14043658	14143658	14093658	100000	1	5.72	-44.3692	G	A	29	3	0.0938
	DHD	Native_2016	indica	7	14043658	14143658	14093658	100000	1	5.71	-46.6811	G	A	29	3	0.0938
	DHD	MSMA_2016	RMC_all	7	14673762	14773762	14723762	100000	1	5.48	-25.8	C	T	61	42	0.4078
	DHD	Native_2016	RMC_all	7	14673762	14773762	14723762	100000	1	5.6	-26	C	T	61	42	0.4078
	DHD	MSMA_2016	indica	7	17787139	17887139	17837139	100000	1	5.34	-32.1	C	T	30	6	0.1667
	DHD	Native_2016	indica	7	17787139	17887139	17837139	100000	1	5.11	-31.4	C	T	30	6	0.1667
	DHD	Native_2016	RMC_all	7	17787139	17887139	17837139	100000	1	5.9	-31.1	C	T	71	8	0.1013
	DHD	MSMA_2016	japonica	7	17803604	17903604	17853604	100000	1	5.55	-26.8	A	G	25	4	0.1379
	DHD	Native_2016	indica	7	19037718	19160461	19106066	122743	> 1	6.09	-35.6125	G	A	39	8	0.1702
	DHD	MSMA_2016	japonica	7	19040763	19140763	19090763	100000	1	5.09	-36.1255	G	A	38	3	0.0732
	DHD	MSMA_2016	indica	7	19056066	19156066	19106066	100000	1	5.84	-35.6279	G	A	39	8	0.1702
qDHD7-2	DHD	MSMA_2016	RMC_all	7	20725230	20866020	20775230	140790	> 1	5.71	29.8736	A	C	78	8	0.093
qDHD7-2	DHD	MSMA_2016	japonica	7	20725230	21015590	20814633	290360	> 1	6.9	35.3	T	C	32	6	0.1579
qDHD7-2	DHD	Native_2016	japonica	7	20725230	21004693	20954693	279463	> 1	6.68	32	T	C	27	8	0.2286
qDHD7-2	DHD	MSMA_2016	RMC_all	7	21110668	21210668	21160668	100000	1	5.16	21	T	C	58	30	0.3409
qDHD7-2	DHD	MSMA_2016	RMC_all	7	21978173	22121004	22028173	142831	> 1	5.59	23.66	A	C	43	43	0.5
[truncated: 439 more rows]
