# Supplementary material for: Relationships Among Arsenic-Related Traits, Including Rice Grain Arsenic Concentration and Straighthead Resistance, as Revealed by Genome-Wide Association
Source: Front Genet. 2022 Mar 14;12:787767. doi: 10.3389/fgene.2021.787767 (PMC8974240; doi:10.3389/fgene.2021.787767)
Supplement: Supplementary file 2 [file Table3.xlsx]

## Sheet: SuppTbS3 qP S Ca Cu DHD PHT
Supplementary Table S3 QTL associated by GWA with grain concentrations of phosphorus (qP), sulfur (qS), calcium (qCa), and copper (qCu),and for days to heading (qDHD) and plant height (qPHT) identified in the Rice Minicore Panel (RMC) arranged in chromosomal order per trait. Overlaps with QTLs for other traits within this study, and candidate genes are also noted. Panels for which QTL are listed …
QTL	Chr.	Start of QTL region (bp)a	End of QTL region (bp)a	QTL size (Mb)	Peak SNP location (bp)a	Panel the QTL peak details are fromb	-log10(p)	Effect of most common allelec	most common allele	Alter-nate allele	Nu. Acc. with common allele	Nu. Acc. with alternate allele	% panel having alt. all RMCele	QTL overlaps among traits in this RMC study	Co-location with QTLs or genes for same/similar trait reported in literature	Candidate Gene RAP IDd	Candidate Gene symbol(s) or name(s)e
QTL for Sulfur (S)
qP2	2	20767976	22222060	1.45408	20817976	all RMC	5.12	0.01603	A	G	90	43	0.3233	As, S, DHD	PT14, phosphate transporter14	LOC_Os02g38020	PT14, phosphate transporter14
qP3	3	22085630	22713531	0.627901	22663531	all RMC	5.62	0.04054	C	T	82	5	0.0575	Si
qP6	6	16342426	17515362	1.17294	17333726	all RMC	5.27	0.0295	G	A	70	11	0.1358	As, DHD, Cu	PHO1;2, phosphate transporter 1;2	LOC_Os06g29790	PHO1;2, phosphate transporter 1;2
qP7	7	24587046	24699555	0.112509	24649555	all RMC	6.42	-0.02731	T	C	81	23	0.2212	DHD	Zhang et al., 2014
qP8-1	8	15695067	18751912	3.05685	18701912	all RMC	5.01	-0.04896	G	A	73	16	0.1798	S, DHD		LOC_Os08g25624	phosphate tranlocator
qP8-2	8	24858601	27081680	2.22308	25706230	all RMC	6.85	0.0225	A	C	77	43	0.3583	Si, Ca		LOC_Os08g41270	phosphatase family protein
↓																LOC_Os08g43250	MATE, multidrug and toxin efflux gene
qP9	9	3255857	4279618	1.02376	3718418	all RMC	5.84	-0.04285	T	C	54	53	0.4953	StHD, As
qP10-1	10	1579915	2979820	1.3999	2291985	all RMC	7.05	0.03172	A	T	104	16	0.1333	Si, Ca
qP10-2	10	13321305	13747459	0.426154	13635152	all RMC	5.17	0.027	G	A	106	16	0.1311	none
qP12	12	19366885	19466885	0.1	19416885	all RMC	5.81	-0.0235	C	T	94	24	0.2034	DHD	Zhang et al., 2014
QTL for Phosphorus (P)
qS2-1	2	2764489	3191498	0.427009	2847953	all RMC	6.73	0.06187	A	T	90	6	0.0426	none
qS2-2	2	19195485	20015863	0.820378	19965863	all RMC	6.21	-0.0506	C	T	87	12	0.1212	As, P		LOC_Os02g32460	STR14, sulfurtransferase14
qS3-1	3	8308120	8813653	0.505533	8358120	all RMC	6.45	-0.06253	G	A	57	34	0.3736	Si
qS3-2	3	13213028	13313028	0.1	13263028	all RMC	7	-0.0719	A	G	50	34	0.4048	none
qS3-3	3	27718438	28110986	0.392548	27768438	all RMC	11.51	0.08808	C	T	91	6	0.0319	none	Zhang et al., 2014
qS3-4	3	34801991	36264344	1.46235	35877167	all RMC	7.09	0.0467	G	A	94	7	0.0693	none
qS4-1	4	1157637	2070389	0.912752	1207637	all RMC	6.15	0.054	T	A	89	5	0.0532	Si, DHD, PHT, Ca
qS4-2	4	14597592	15988754	1.39116	14768667	all RMC	10.72	0.045	T	C	88	32	0.2667	Si, DHD	Zhang et al., 2014
qS6-1	6	10799749	11347427	0.547678	11232420	all RMC	7.8	0.0607	G	A	117	5	0.041	Si, DHD, PHT
qS6-2	6	24322928	25654709	1.33178	25084997	all RMC	6.88	0.06628	C	T	86	4	0.0444	DHD	Zhang et al., 2014
qS7-1	7	3061533	3305768	0.244235	3255768	all RMC	5.43	0.05345	G	T	84	5	0.0562	none
qS7-2	7	13130750	13781914	0.651164	13502623	all RMC	5.92	0.038	G	A	88	27	0.2348	As	Zhang et al., 2014
qS7-3	7	20728708	20967222	0.238514	20917222	all RMC	7.75	-0.04989	T	C	99	12	0.1081	Si, DHD	Zhang et al., 2014
qS8-1	8	2213728	3045317	0.831589	2263728	all RMC	7.98	-0.08128	G	A	50	40	0.4444	StHD, Si, DHD	Zhang et al., 2014
qS8-2	8	16730861	17243412	0.512551	17193412	all RMC	6.55	0.03836	C	T	125	10	0.0741	P, DHD
qS11	11	7222119	8112630	0.890511	7524485	all RMC	5.69	0.0473	C	T	127	6	0.0451	As, Ca		LOC_Os11g15370	sulfotransferase domain containing protein
qS12-1	12	2464914	2564914	0.1	2514914	all RMC	6.43	0.0427	G	A	78	41	0.3445	Ca
qS12-2	12	24486395	25335873	0.849478	24536395	all RMC	7.33	0.0757	T	C	54	30	0.3571	none
QTL for Calcium (Ca)
qCa1-1	1	15374755	18317136	2.94238	17243962	AUS	6.5	-0.08925	T	A	12	10	0.4545	none
qCa1-2	1	41676465	41936857	0.260392	41886857	IND	6.25	-0.141	A	C	30	4	0.1176	none
qCa2-1	2	8735864	8844087	0.108223	8785864	japonica	5.12	-0.08255	G	A	45	7	0.1346	Pht
qCa2-2	2	26057303	26174406	0.117103	26116015	japonica	5.94	-0.07316	T	C	38	12	0.24	StHD, Si
qCa3	3	9619922	10412602	0.79268	9670801	AUS	6.03	0.102	G	A	9	8	0.4706	Si
qCa4-1	4	816289	1123143	0.306854	1003434	japonica	6.08	-0.0934	A	G	43	7	0.14	Si, S, DHD, PHT
qCa4-2	4	29570266	31565890	1.99562	29627484	IND	5.34	-0.0899	A	C	19	7	0.2692	Si, DHD, PHT
qCa5-1	5	6412292	7948813	1.53652	6662462	AUS	6.33	-0.0903	T	C	16	8	0.3333	Si
↓					7384937	IND	6.67	0.104	G	A	19	9	0.3214	Si
qCa5-2	5	21196578	21734913	0.538335	21316138	AUS	6.13	0.09123	C	T	10	9	0.4737	DHD
qCa6-1	6	1883644	3871860	1.98822	2269663	IND	5.98	0.10611	G	T	23	6	0.2069
↓					3563638	japonica	5.16	0.09455	A	T	30	12	0.2857	DHD, PHT
qCa6-2	6	20954528	23424792	2.47026	21004528	IND	5.2	0.0809	T	C	24	8	0.25	DHD, PHT
qCa9-1	9	6697931	6971017	0.273086	6921017	japonica	5.42	-0.09035	G	A	24	9	0.2727	Si
qCa9-2	9	14077575	15156323	1.07875	14970661	all RMC	6.79	-0.10388	G	A	93	5	0.051	Si
qCa10-1	10	972990	1074575	0.101585	1023990	japonica	5.54	-0.07093	G	A	35	15	0.3	StHD, HD, PHT
qCa10-2	10	18892886	19214517	0.321631	19164517	japonica	5.15	0.08323	A	T	36	11	0.234	none	Liu et al., 2021
qCa11-1	11	6417781	8514492	2.09671	6467781	japonica	5.21	-0.10167	G	A	37	6	0.0976	As, DHD, S
↓					8464492	IND	5.31	-0.15355	G	A	28	4	0.0968	none
qCa11-2	11	10859967	15845830	4.98586	14040213	AUS	5.72	-0.08602	G	A	15	8	0.3478	none
qCa11-3	11	27269902	28531412	1.26151	27604871	japonica	5.11	0.07235	C	T	36	15	0.2941	Ca, DHD, PHT
qCa12	12	15411304	15904662	0.493358	15854662	AUS	5.94	-0.08499	G	A	12	10	0.4545	none
QTL for Copper (Cu)
qCu1-1	1	1948994	2892110	0.943116	1998994	all RMC	5.36	-0.06353	G	C	93	11	0.1058	DHD
qCu1-2	1	31673725	34334913	2.66119	33145710	all RMC	7.16	-0.0764	A	G	69	25	0.266	StHD, As, Si, DHD, PHT	COPT2 & COPT1;	LOC_Os01g56430 & LOC_Os01g56420	COPT2 & COPT1;
qCu4	4	20643122	20979643	0.336521	20922775	all RMC	5.57	0.0701	G	A	99	13	0.1161	none
qCu6	6	18141895	18241895	0.1	18191895	all RMC	5.57	0.09773	A	G	75	7	0.0854	StHD, As, P, DHD
qCu7	7	28499241	28673032	0.173791	28551389	all RMC	6.6	0.0759	T	C	98	39	0.2847	StHD, Si, DHD
qCu8	8	26114899	26231845	0.116946	26167825	all RMC	6.74	0.08491	C	T	56	38	0.4043	Si, P	Zhang et al., 2014	LOC_Os08g43250	MATE, multidrug and toxin efflux gene
qCu10	10	2434931	2603705	0.168774	2484931	all RMC	7.38	0.0783	G	A	74	18	0.1957	Si, P
qCu11	11	26167282	27710814	1.54353	27222817	all RMC	7.12	-0.08687	G	C	60	10	0.1429	Ca, DHD, PHT
qCu12	12	1308551	4441082	3.13253	1358551	all RMC	5.5	-0.10929	T	C	67	64	0.4885	none		LOC_Os12g03260	MATE, multidrug and toxin efflux gene
QTL for Days to Heading (DHD)
qDHD1-1	1	2055458	3051258	0.9958	2906747	all RMC	5.82	-29.4283	T	C	75	15	0.1667	Cu, PHT
qDHD1-3	1	12771595	13567955	0.79636	13517955	all RMC	6.2	-35.4407	G	A	78	7	0.0824	As		LOC_Os01g22010
qDHD12-2	12	23364316	23464352	0.100036	23414333	indica	5.52	-30.3	A	T	17	13	0.4333	none
qDHD1-4	1	14570705	14772232	0.201527	14635594	japonica	5.31	26.8	G	A	24	16	0.4	PHT
qDHD1-5	1	19284220	20132005	0.847785	19917171	indica	5.54	-39.5	C	T	30	9	0.2308	none
DHD1-6	1	22783818	23578532	0.794714	23528532	all RMC	6.24185	24.5	T	A	45	33	0.4231	StHD, As, Si
qDHD1-7	1	31461740	33636803	2.17506	32445888	indica	7.67162	-34	C	T	43	10	0.1887	StHD, As, Si, Cu, PHT		LOC_Os01g55974	STRIPE2, albinic leaf and growth retardation2
qDHD2-1	2	9589381	9695168	0.105787	9645168	indica	5.27	22	G	A	45	15	0.25	PHT - 1Mb away
qDHD2-2	2	18880989	20987561	2.10657	19667600	indica	5.55	-27.2937	T	A	28	21	0.4286	StHD, As		LOC_Os02g32610	TO: DHD, PHT
↓	2															LOC_Os02g32950	RCN2, regulates timing of transition from vegetative to reproductive phase
↓	2															LOC_Os02g34850	TO: DHD, PHT
qDHD2-3	2	28435742	29422487	0.986745	29018819	indica	5.51	40.9	T	C	18	17	0.4857	StHD, PHT
↓	2															LOC_Os02g47210	TO: DHD
↓	2															LOC_Os02g47280	GRF4, growth regulating factor4
qDHD3	3	25862568	28056727	2.19416	27478709	japonica	6.02	28	T	C	36	7	0.1628	PHT	HDY1, Heading date delay and yellowish leaf 1	LOC_Os03g48040	HDY1, Heading date delay and yellowish leaf 1
qDHD4-1	4	897615	2069947	1.17232	1826552	all RMC	6.38	-24.6009	T	C	98	14	0.125	Si, S, Ca, PHT
qDHD4-2	4	14013412	15981739	1.96833	14065210	all RMC	6.54	-18	C	G	83	35	0.2966	Si, S, Ca
qDHD4-3	4	21153247	22688750	1.5355	21230019	all RMC	5.82	-29.4676	T	C	96	10	0.0943	PHT
qDHD4-4	4	29572310	33574527	4.00222	30869920	indica	5.55	-39.2297	C	A	33	6	0.1538	Si, Ca, PHT		LOC_Os04g51000	RFL/APO2, rice floricaula, aberrant panicle organization2
↓					33509862	japonica	6.63	-25	A	G	26	16	0.381			LOC_Os04g51190	GRF3, growth regulating factor3
qDHD5-1	5	486966	822002	0.335036	739022	all RMC	7.4	-40	C	G	92	7	0.0707	Cu, P
↓					1245031	indica	5.94	25.3523	A	G	24	14	0.3684		qHD5, Zhan et al. 2015	LOC_Os05g03040	qHD5, Zhan et al. 2015
qDHD5-2	5	19409117	20494240	1.08512	19459117	japonica	5.53	-24.6	A	G	33	9	0.2143	none
qDHD6-1	6	2915430	3597418	0.681988	3477151	all RMC	6.84	30.4031	A	G	85	14	0.1414	Si, Ca, PHT	RFT1, Rice flowering-locus T 1	LOC_Os06g06300	RFT1, Rice flowering-locus T 1
qDHD6-2	6	7862934	9355948	1.49301	8339965	all RMC	5.19	-29.3	C	T	103	6	0.055	none	HD1	LOC_Os06g16370	HD1
qDHD6-3	6	10740434	11477851	0.737417	11160722	all RMC	6.33	-34.7049	G	A	88	6	0.0435	Si, S, PHT	DTH2	LOC_Os06g19444	DTH2
qDHD6-4	6	15922516	17001171	1.07865	16191164	all RMC	5.31	-30.9	C	T	84	6	0.0455	As, P, Cu
qDHD6-5	6	22780533	25345946	2.56541	25295946	indica	5.52	-30.7	A	C	32	7	0.1795	StHD (60Kb), S, Ca	Photoperiod-sensitivity-5	LOC_Os06g40080	Photoperiod-sensitivity-5
qDHD7-1	7	4612567	5983993	1.37143	4732480	japonica	6	29.1	G	A	33	10	0.2326	none
↓					5186695	all RMC	5.27	33.8	C	A	57	33	0.3667
↓					5689263	indica	8.88	-35.6	C	T	25	13	0.3421
qDHD7-2	7	20725230	22981125	2.2559	22842717	all RMC	5.02	30.9	T	C	51	43	0.4574	Si, S, Ca
qDHD7-3	7	24371625	25257371	0.885746	24421625	all RMC	5.2	28.7583	G	T	64	8	0.1111	As, P
qDHD7-4	7	28742765	29368190	0.625425	28794944	all RMC	6.95	34.8274	C	T	56	35	0.3846	StHD, Si, Cu	HD2	LOC_Os07g49460	HD2
qDHD8-1	8	2729143	3867851	1.13871	3151534	all RMC	5.11	20.7129	A	G	43	32	0.4267	StHD, Si, S
qDHD8-2	8	8343328	10185747	1.84242	9949394	japonica	5.04	27.5681	C	T	30	10	0.25	StHD, near PHT
qDHD8-3	8	15999249	17080907	1.08166	16313237	all RMC	5	26.9	G	A	65	11	0.1447	S, P
qDHD8-4	8	22485085	25108570	2.62349	23752858	japonica	7.45	-29.0759	G	A	39	5	0.1136	P		LOC_Os08g39630	FBH1, flowering BHLH1
qDHD9-1	9	8495881	10067161	1.57128	8545881	indica	6.12	-28.4116	G	A	24	11	0.3143	none		LOC_Os09g13740	lvp1, long vegetative phase1
↓					9937552	japonica	6.71	-24.5208	T	C	31	13	0.2955	none
qDHD9-2	9	18045865	18486609	0.440744	18436609	all RMC	5.5	28.435	C	T	50	42	0.4565	none
qDHD10-1	10	325040	1192087	0.867047	1135288	all RMC	10.76	-29.0694	T	C	34	32	0.4848	StHD, Si, Ca, PHT
qDHD1-2	1	11277417	11646996	0.369579	11363846	all RMC	5.64	28.6062	C	G	84	11	0.1158	none
qDHD10-2	10	7305326	9221898	1.91657	8032929	all RMC	5.76	-30.6	G	T	69	7	0.0921	Si
qDHD11-1	11	4110190	4284480	0.17429	4160583	indica	7.03	-36.4937	G	A	37	7	0.1591	none
qDHD11-2	11	5151212	7558452	2.40724	7121019	japonica	7.48	-43.5	G	T	26	6	0.1034	S, Ca
↓					7508452	indica	5.38	-28.8	C	T	49	7	0.125
qDHD11-3	11	26007842	28706779	2.69894	26513331	all RMC	5.04	-18.08	T	C	62	22	0.2619	As, Ca, Cu, PHT
qDHD12-1	12	19449692	19549692	0.1	19499692	japonica	5.25	31.4	C	A	28	9	0.2432	P
QTL for Plant Height (PHT)
qPHT1-3	1	13353774	13460885	0.107111	13410885	all RMC	5.42	-57.0303	C	A	66	7	0.0959	As, DHD
qPHT1-4	1	14590912	15445180	0.854268	15395180	all RMC	5.13	35.78	C	T	71	15	0.1744	DHD
qPHT1-5	1	29191287	29412151	0.220864	29241287	all RMC	6.31876	-31.3954	G	A	94	14	0.1296	none	def42/d61	LOC_Os01g52050	dwf42/D6
qPHT1-6	1	33043310	33782799	0.739489	33705917	all RMC	6.25026	-44.2354	T	C	65	25	0.2778	StHD, As, Si, Cu, DHD	DRUS2, Dwarf and runtish spieklet2	LOC_Os01g56330	DRUS2, Dwarf and runtish spieklet2
↓																LOC_Os01g58290	TO: PHT
qPHT1-7	1	35571062	35716332	0.14527	35664906	all RMC	5.78252	43.4	G	A	90	10	0.1	none		LOC_Os01g61500	BAG4, vegetative to reproductive phase transition
qPHT1-8	1	38511974	40466003	1.95403	39742801	all RMC	5.33	44.7853	C	T	82	7	0.0787	none	sd1, semidwarf 1	LOC_Os01g66100	sd1, semidwarf 1
qPHT2-1	2	5886519	8518253	2.63173	8468247	all RMC	5.7	-34.0368	G	A	90	10	0.1	Ca, DHD - 1Mb away		LOC_Os02g12790	CG1, Cytokinin GATA Transcription Factor1
qPHT2-2	2	28629143	28906488	0.277345	28742943	indica	5.71	41.1144	G	T	35	10	0.2222	StHD, Si, DHD		LOC_Os02g47090	NPF7.2, nitrate transporter
↓															GFR4, growth-regulating factor4	LOC_Os02g47280	GFR4, growth-regulating factor4
qPHT3	3	26796262	27175806	0.379544	26846262	all RMC	7.09	41.1505	A	G	81	22	0.2136	DHD	OsIAGLU, IAA-glucose synthase	LOC_Os03g46610 & LOC_Os03g48740	OsIAGLU, IAA-glucose synthase
↓																LOC_Os03g46650	TO: PHT
↓																LOC_Os03g47740	TO: PHT, oxidative stress tolerance
qPHT4-1	4	1767020	2037007	0.269987	1847989	all RMC	6.42	-30.5837	G	A	88	16	0.1538	Si, S, DHD
qPHT1-1	1	2872172	3366179	0.494007	2922172	japonica	5.87	45.3	T	C	17	16	0.4848	Si, Ca, DHD	ASD1, alternate semi-dwarf 1	LOC_Os01g05420	ASD1, alternate semi-dwarf 1
qPHT4-2	4	11522172	12774828	1.25266	11593179	all RMC	5.65	-45.7804	G	A	91	6	0.0521	none
qPHT4-3	4	21250134	21397140	0.147006	21328063	indica	6.64	41.8064	A	C	24	16	0.4	DHD		LOC_Os04g35010	TO: PHT
qPHT4-4	4	27959528	31815579	3.85605	28802856	japonica	5.11	53.2	G	A	29	16	0.3556	Si, Ca, DHD	dwf14/D17/htd1, dwarf gene	LOC_Os04g46470	dwf14/D17/htd1, dwarf gene
↓					31411695	indica	5.8	49	G	A	28	5	0.1515		KS2 point mutation causes severe dwarfing, Ji et al., 2013	LOC_Os04g52240	KS2 point mutation causes severe dwarfing, Ji et al., 2013
qPHT5	5	18397264	18497264	0.1	18447264	indica	5.75	39.9	C	A	24	15	0.3846	StHD		LOC_Os05g32270	ERF42, ethylene responsive factor142
qPHT6-1	6	917430	3344630	2.4272	3204323	all RMC	8.58	-43.1	A	G	56	44	0.44	Si, Ca, DHD	DTL1, dwarf and low-tillering 1	LOC_Os06g03710	DTL1, dwarf and low-tillering 1
↓					1091761	indica	5.09	-46.3883	G	A	37	6	0.1395			LOC_Os06g02560	GRF5, growth-regulating factor5
qPHT1-2	1	6208712	7218906	1.01019	6673981	indica	5.65	-41.7191	T	C	21	11	0.3438	StHD, Si	dwf3	LOC_Os06g06050	dwf3/D3
qPHT6-2	6	10128835	11169458	1.04062	11119458	indica	6.35	46.8	G	A	32	6	0.1579	Si, S, DHD
qPHT6-3	6	21458328	21777409	0.319081	21559036	indica	5.39	-55.2	G	T	23	15	0.3947	StHD, Ca	dwf30/D35	LOC_Os06g37364	dwf30/D35
qPHT7	7	18088880	18206525	0.117645	18138880	japonica	5.59	-43.1388	G	C	21	8	0.2759
↓					18156525	indica	5.78	47.7	G	A	22	7	0.2414
qPHT8-1	8	5918054	7795036	1.87698	6243935	indica	7.38	-51.2	A	T	50	6	0.1071			LOC_Os08g12780	ARE1, abnormal cytokinin response1
qPHT8-2	8	18347593	19700261	1.35267	18845860	indica	6.29	-36.1	C	T	40	14	0.2593		PAY1, plant architecture and yield1	LOC_Os08g31470	PAY1, plant architecture and yield1
↓	8															LOC_Os08g31580	ERF48, ethylene respons factor48
qPHT9 j	9	16781444	17005911	0.224467	16917858	all RMC	5.77	-32.4113	G	A	86	27	0.2389			LOC_Os09g26999	TO: PHT
qPHT10-1	10	415084	759527	0.344443	709527	all RMC	7.06	-34.5648	G	A	71	29	0.29	StHD, Si, Ca, DHD
qPHT10-2	10	11546442	11959811	0.413369	11909811	indica	5.5	34.8	G	A	29	15	0.3409	Si		LOC_Os10g22590	EXTL, extensin-like gene, cell elongation, cell wall
qPHT11	11	26958640	29016319	2.05768	27008640	indica	5.48	37.5023	A	G	30	17	0.3617	Ca, Cu, DHD		LOC_Os11g47970	RCA, rubisco activase, photoperiod sensitivity, plant height
qPHT12-1	12	10256207	11502929	1.24672	10646297	all RMC	5.53	-32.3	C	T	82	24	0.2264	StHD
qPHT12-2	12	17032996	18160790	1.12779	17082996	indica	5.79	47.8685	A	G	16	14	0.4667	Si
a O. sativa SNPs are identified by their physical location based on the Os-Nipponbare-Reference-IRGSP-1.0 assembly (Kawahara et al. 2013).
b The panels are defined as the complete Rice Minicore Diversity Panel (RMC, n = 166). The O. sativa subpopulation groups were tropical japonica (TRJ), temperate japonica (TEJ), aus (AUS) and indica (IND). The two O. sativa subspecies are indica, comprised of IND and AUS combined, and japonica comprised of TEJ and TRJ. QTL were often identified in GWA-mapping of more than one population (e.g., in…
c A negative allele effect reflects a reduction in the trait associated with the most common allele.
d RAP ID is the Rice Annotation Project identification locus identified for the candidate gene.
e Gene nomenclature followed the standardized nomenclature for rice genes used in Oryzabase (Yamazaki et al. 2010).
